# Supplementary material for: New weapons explosive exhibits persistent toxicity in plants
Source: Nat Plants. 2024 Nov 28;11(1):16–22. doi: 10.1038/s41477-024-01863-0 (PMC11757145; doi:10.1038/s41477-024-01863-0)
Supplement: Supplementary file 2 — Statistical source data and Fig. 1b unprocessed gel lanes. [file 41477_2024_1863_MOESM2_ESM.xlsx]

## Sheet: Figure 1
Fig 1a. Freshweight of plants (g)
		None	TNT			DNAN				One-way ANOVA and Tukey HSD
	Concentration (μM)	0	50	125	250	50	125	250		Treatment	Comparison test	p value
	Freshweight (g)	2.72	2.31	2.77	0.33	2.32	1.9	1.81		TNT	0 µM v 50 µM	0.52
		2.93	2.88	1.7	0.47	2.2	2	1.54			0 µM v 125 µM	0.00012
		3.2	2.59	1.41	0.42	2.1	1.88	1.85			0 µM v 250 µM	5.1e-11
		2.8	3.13	1.6	0.45	1.98	2.06	1.17		DNAN	0 µM v 50 µM	9e-05
		2.229	2.36	1.4	0.3	2.44	1.68	1.5			0 µM v 125 µM	3e-07
		3.13	1.83	1.29	0.37	2.07	1.76	1.66			0 µM v 250 µM	3.9e-09
			3.08	1.93	0.33	1.94	1.74	1.54
			2.223		0.43		2.02
	n =	6	8	7	8	7	8	7
Fig 1b. SDS-PGE gel of MDHAR6
Fig 1c. MDHAR6 activity (nmol/min/mg MDHAR6)
		TNT	DNAN					Student's t-test
	Rate of NADH oxidation	14.6422	0.843286					Comparison test	p value
		14.2396	0.555875					TNT v DNAN	0.0041
		17.3563	0.904531
	n =	3	3
Fig 1f. Xenobiotic plant tissue concentration (µM)
		DMSO										TNT						DNAN					Student's t-test
		Shoot					Root					Shoot			Root			Shoot		Root			Treatment	Tissue	Comparison test	p value
		TNT	2-ADNT	4-ADNT	DNAN	2-ANAN	TNT	2-ADNT	4-ADNT	DNAN	2-ANAN	TNT	2-ADNT	4-ADNT	TNT	2-ADNT	4-ADNT	DNAN	2-ANAN	DNAN	2-ANAN		TNT	Shoot	DMSO v TNT	0.6
	Concentration (µM)	0.187653	0	0.0935447	0.550569	0	0.0811567	0	0.281903	0.143309	0.0023366	0.0927591	1.72417	1.88381	0.806591	9.99587	8.51029	17.0018	5.77318	12.3751	2.35338				DMSO v 2-ADNT	0.0013
		0	0	0.32364	0.0749868	0	0.207595	0	1.12707	0.730067	0	0	0.770797	1.02118	1.9787	3.71903	3.21426	13.3674	8.62267	10.3149	4.77878				DMSO v 4-ADNT	0.0039
		0	0	1.77795	0.241188	0	2.64375	0	0.464359	0.683896	0	0	2.27897	2.56567	0.698423	3.62472	2.20017	14.3336	6.36283	19.7721	3.03464			Root	DMSO v TNT	0.34
		0	0	0.174339	0	0	0.083171	0	0.485973	0.701154	0	0	0.666012	0.891635	0.594263	3.23096	3.33989	7.0401	3.30097	10.3787	2.98596				DMSO v 2-ADNT	1.1e-06
		0	0	0.0713067	0	0.679911	0.169907	0	0.53625	0	0	0	0.300213	0.441759	1.82734	5.92015	3.28502	12.1102	9.49233	16.8112	3.89921				DMSO v 4-ADNT	1.1e-05
		0	0	0	0	0.437086	0.557542	0	0.842386	0	0	0	0.279506	0.431063	0.857594	3.58215	3.83779	10.0145	8.24073	14.7296	3.50392		DNAN	Shoot	DMSO v DNAN	2.1e-08
		0	0	0	0	0	1.20071	0	0.277814	0	0	0	0.420266	0.635193	0.590294	5.5426	5.77898	13.6195	6.37431	13.466	10.9881				DMSO v 2-ANAN	2.3e-07
		0	0	0	0	0.427236	0.227094	0	0	0	0	0	1.31363	1.43224	0.251427	5.34603	3.75929	14.2521	11.4768	5.63583	2.42167			Root	DMSO v DNAN	1.8e-07
		0	0	0	0	0.353129						0	1.33005	1.63941	0.39122	4.32108	4.43006	10.5628	7.50199	10.9336	9.60064				DMSO v 2-ANAN	0.00017
		0	0	0	0	2.03151						0	0.350249	0.531718	2.76775	7.10269	8.07981	14.1913	8.11841	11.0671	2.3194
				0	0							0	0.315059	0.50805	0.841781	5.64481	6.22684	13.1219	9.29245	10.5762	8.80754
												0	0.255939	0.607295	0.673445	6.87932	7.25437			10.088	4.63816
	n =	10	10	11	11	10	8	8	8	8	8	12	12	12	12	12	12	11	11	12	12
Fig 1g. Seedling root lengths (mm)
		None	DNAN			2-ANAN			4-ANAN			DAAN				One-way ANOVA and Tukey HSD
	Concentration (µM)	0	50	100	200	50	100	200	50	100	200	50	100	200		Treatment	Comparison test	p value
	Root length (mm)	477.974	49.4162	28.9376	25.8812	300.915	296.649	236.534	434.082	187.721	37.6364	361.199	467.276	266.072		DNAN	0 µM v 50 µM	4.9e-10
		526.575	20.891	26.2726	18.0818	329.22	256.51	129.355	395.17	423.115	308.461	403.12	423.619	230.317			0 µM v 100 µM	4.9e-10
		423.654	26.42	29.6516	27.034	328.374	299.025	227.376	331.578	264.466	388.624	467.483	512.499	259.42			0 µM v 200 µM	4.9e-10
		296.628	40.6814	41.6354	34.7478	326.11	406.886	228.761	123.827	284.421	247.392	433.514	465.25	170.671		2-ANAN	0 µM v 50 µM	2.5e-05
		556.183	47.8512	16.8118	33.6926	332.139	372.211	186.966	459.205	471.729	270.867	390.64	372.416	232.076			0 µM v 100 µM	4.9e-10
		219.195	34.4416	12.0266	28.6164	394.432	324.486	204.199	343.861	434.098	281.009	401.166	336.081	200.382			0 µM v 200 µM	4.9e-10
		479.893	17.978	25.8042	22.4236	319.454	321.952	187.543	421.027	409.222	119.453	449.539	436.897	236.244		4-ANAN	0 µM v 50 µM	0.55
		449.708	21.2518	15.1404	20.8444	319.396	333.849	152.861	431.819	288.093	119.453	439.583	397.664	163.698			0 µM v 100 µM	0.0022
		459.922	42.8014	17.6444	24.1638	381.086	300.175	221.149	390.38	284.159	353.925	284.071	413.193	90.8602			0 µM v 200 µM	4.9e-10
		557.511	34.5842	18.4498	19.042	379.487	290.095	212.605	537.516	531.086	223.04	353.478	412.107	234.004		DAAN	0 µM v 50 µM	0.04
		514.18	14.2436	22.53	28.7226	152.84	258.781	152.326	491.439	434.57	329.32	191.324	444.591	193.597			0 µM v 100 µM	0.94
		627.85	14.7078	18.8298	14.4994	313.812	343.305	232.884	488.839	347.09	270.428	152.604	216.792	255.45			0 µM v 200 µM	4.9e-10
		251.396	93.9966	24.083	14.245	343.798	294.022	118.019	347.28	133.641	161.388	356.015	436.294	173.201
		379.726	40.0596	25.7742	28.1164	341.476	302.917	216.882	470.814	385.385	345.494	438.693	331.941	261.561
		197.008	34.2704	32.5996	19.0466	235.662	175.034	256.657	496.718	424.903	240.955	574.493	355.095	240.065
		344.354	41.2602	24.068	23.0436	317.308	267.728	223.432	481.29	336.8	109.823	430.39	471.176	118.061
		269.354	36.96	26.097	24.4938	344.586	249.659	184.567	429.942	210.305	140.016	550.253	145.991	183.483
		155.339	35.5332	18.7916	13.9942	340.01	258.728	130.008	270.323	301.493	330.855	495.469	524.097	208.233
		555.189	30.3692	32.1146	9.6792	152.425	281.003	259.31	435.995	119.59	361.926	273.34	383.04	184.109
		414.966	27.5432	26.5386	15.394	263.984	214.688	241.823	171.641	326.992	384.214	159.292	469.583	229.303
		316.433	36.4104	26.8764	22.2104	403.136	256.778	79.0384	183.459	354.475	335.942	343.99	259.381	251.74
		349.289	18.5584	18.1684	18.4236	348.623	230.425	223.063	539.158	236.701	342.387	416.83	373.503	238.932
		534.046	27.004	23.1724	14.7132	345.218	307.441	214.341	425.972	380.694	270.713	339.456	414.177	301.761
		579.421	27.198	27.9982	33.1028	364.069	243.659	193.445	537.149	349.773	250.701	214.321	296.25	180.637
		61.7952	32.1574	31.4098	30.7508	185.213	187.895	283.696	430.617	482.214	361.647	435.109	181.516
		517.72	39.0826	34.444	22.2468	445.132	278.024	218.835	480.23	438.5	200.287	426.349	460.64
		228.718	39.5072	39.1206	20.9424	334.957	297.768	231.75	0.0664	410.753	316.18	352.632	418.628
		310.683	27.9322	32.5064	15.7146	329.379	233.966	265.766	0.667	334.153	226.823	290.761	375.059
		469.978	19.5628	36.7128	18.9718	410.917	290.61	127.355		460.828	336.829	292.581	351.991
		440.959	42.735	22.8472	22.1624	369.566	270.113	190.713		384.192	255.317	284.89	382.34
		295.769	15.422	22.2188	13.3824	325.574	221.898	140.087		338.178	210.162	418.738	489.612
		495.649	40.6024	33.8498	14.0796	378.747	238.137	264.677		338.774	323.5	473.134	460.531
		465.864	18.4568	25.603	10.1192	415.659	267.061	246.006		368.352	318.061	433.486	544.238
		442.151	27.449	24.211	18.306	371.637	229.708	145.27		247.135	316.249	264.153	443.989
		314.69	34.1192	26.1248	24.9842	383.411	329.601	22.6684		353.054	317.368	480.456	462.949
		378.547	30.3682	27.554	26.6812	363.186	279.334	179.631		458.94	326.502	331.094	427.467
		599.309	30.9798	27.0506	17.256	363.333	347.478	228.297		422.653	400.158	449.699	313.712
		458.168	35.3816	27.8568	16.215	408.452	222.159	229.608			87.4752	383.77	417.087
		451.191	40.6324	18.2186	20.7428	408.128	270.234	159.746			266.204	304.498	466.936
		477.167	21.3638	21.6	13.7638	435.855	247.282	207.591			214.353	229.918	244.783
		330.64	35.1638	16.8	24.223	261.213		250.008			208.014	170.365	224.669
		356.175	19.3442	20.959	27.7868	340.428		120.977			341.049		447.83
		476.68	42.411	29.5118	21.3296			157.417			375.486
		542.955	53.1978	21.4424	12.9614			199.599			341.099
		527.111	17.5266	33.9964	23.594			219.542			294.22
		535.234	19.8478	24	18.9672						254.586
		475.402	38.2448		26.0526						202.653
		403.699	28.8308		34.5426
		215.165	36.395		15.2342
		512.189	36.466		20.196
		330.768	34.787		22.1524
		255.732	36.3628		25.1248
		410.602	36.0086		21.7372
		407.697			23.6916
		320.327			20.4352
		454.69			28.8848
		389.907
		255.317
		442.969
		325.056
		504.259
		273.567
		479.946
		501.158
		450.043
		493.275
		428.638
		554.035
		556.468
		448.855
		483.78
		382.177
		528.403
		400.36
		373.77
		420.653
		479.238
		560.615
		466.335
		400.108
		295.419
		313.19
	n =	82	53	46	56	42	40	45	28	37	47	41	42	24

## Sheet: Figure 2
Fig 2a. (and Supplementary Data Fig. 2a) Normalized counts
		OPR1					OPR2					OPR3					OPR4/5
	DNAN (µM)	0	60	120	240	480	0	60	120	240	480	0	60	120	240	480	0	60	120	240	480
	Normalized counts	830.493	2794.45	5297.48	7560.89	34623	291.616	707.928	894.272	1359.75	3332.75	797.462	722.659	818.889	575.861	1219.12	241.598	383.858	855.032	663.8	1659.77
		1688.15	1880.66	3001.89	7517.19	24484.8	528.374	505.931	647.692	1379.69	3193.94	847.856	658.468	575.196	500.198	571.782	299.632	360.026	344.354	606.875	1350.84
		1755.26	3130.71	21811.6	4973.91	66643.6	441.153	725.315	2032.06	1097.77	4514.63	918.534	818.127	917.706	963.73	2812.06	215.026	324.845	686.719	329.33	1117.56
		2109.96	4161.29	2880.88	16771.3	31692.3	420.229	686.047	548.475	1659.3	2949.63	858.678	810.163	631.577	722.423	645.569	348.526	396.898	706.369	951.176	1315.45
		1719.74	2968.27	3720.37	9144.22	19458	394.797	682.573	657.15	1489.73	2986.32	682.167	697.535	684.313	597.148	441.859	244.398	352.686	500.437	884.722	1587.46
	n =	5	5	5	5	5	5	5	5	5	5	5	5	5	5	5	5	5	5	5	5
Fig 2b. (and Supplementary Data Fig. 4a) Normalized counts
																												One-way ANOVA and Tukey HSD				One-way ANOVA and Tukey HSD				One-way ANOVA and Tukey HSD
		GSTU1					GSTU2					GSTU3					GSTU4					GSTU5						GST	Comparison test	p value		GST	Comparison test	p value		GST	Comparison test	p value
	DNAN (µM)	0	60	120	240	480	0	60	120	240	480	0	60	120	240	480	0	60	120	240	480	0	60	120	240	480		GSTU1	0 µM v 60 µM	0.98		GSTU11	0 µM v 60 µM	1		GSTU22	0 µM v 60 µM	0.86
	Normalized counts	228.386	613.48	807.53	1951.69	4569.5	31.1435	106.579	215.823	328.118	1136.87	3.77497	5.19898	0	22.694	442.115	13.2124	37.2594	60.9262	151.293	1570.17	2035.65	1865.57	1502.5	1974.38	2586.59			0 µM v 120 µM	0.53			0 µM v 120 µM	0.9			0 µM v 120 µM	0.21
		409.277	603.517	932.905	1897.27	3872.04	64.2744	56.8462	145.945	287.633	690.606	1.89042	9.47436	1.90778	39.5101	130.438	51.9867	31.2654	37.2017	135.915	519.071	1768.49	2407.44	2109.05	1999.21	2248.71			0 µM v 240 µM	0.03			0 µM v 240 µM	0.98			0 µM v 240 µM	0.062
		357.013	715.862	2474.27	986.777	7430.24	56.0937	143.516	415.153	112.203	1194.22	6.4274	10.3125	207.056	22.4405	665.696	73.623	93.6722	751.229	151.625	3663.35	2440.66	2126.96	1630.44	1915.33	4021.07			0 µM v 480 µM	3.7e-07			0 µM v 480 µM	0.001			0 µM v 480 µM	7.9e-06
		315.613	511.466	609.417	2388.45	4081.4	46.4309	95.4737	48.4763	295.193	939.992	3.5264	13.6391	11.0803	169.883	297.124	42.9045	54.5564	58.1716	755.222	810.338	2170.5	1867.19	1759	1589.5	2150.1		GSTU2	0 µM v 60 µM	0.95		GSTU12	0 µM v 60 µM	1		GSTU23	0 µM v 60 µM	0.96
		402.854	711.785	977.889	2874.17	3904.53	51.0282	125.4	191.19	495.004	928.982	5.37139	2.84999	14.6265	34.5717	78.6725	23.276	42.0374	69.9985	267.145	933.293	2845.05	2344.12	2468.75	2398.02	2276.11			0 µM v 120 µM	0.32			0 µM v 120 µM	0.99			0 µM v 120 µM	0.24
	n =	5	5	5	5	5	5	5	5	5	5	5	5	5	5	5	5	5	5	5	5	5	5	5	5	5			0 µM v 240 µM	0.031			0 µM v 240 µM	0.99			0 µM v 240 µM	0.21
																													0 µM v 480 µM	1.7e-09			0 µM v 480 µM	0.065			0 µM v 480 µM	0.012
		GSTU6					GSTU7					GSTU8					GSTU9					GSTU10						GSTU3	0 µM v 60 µM	1		GSTU13	0 µM v 60 µM	0.96		GSTU24	0 µM v 60 µM	1
	DNAN (µM)	0	60	120	240	480	0	60	120	240	480	0	60	120	240	480	0	60	120	240	480	0	60	120	240	480			0 µM v 120 µM	0.98			0 µM v 120 µM	0.94			0 µM v 120 µM	0.8
	Normalized counts	90.5992	106.579	72.2853	75.6467	141.007	1191	2836.05	3465.56	8320.2	17224.9	743.669	1371.67	1599.57	1427.83	1561.36	161.38	262.549	353.165	461.445	2658.57	140.618	168.1	204.464	162.641	353.986			0 µM v 240 µM	0.95			0 µM v 240 µM	0.74			0 µM v 240 µM	0.42
		158.796	50.2141	41.9712	81.3908	89.341	1352.6	2641.45	3749.74	7416.04	15463.1	1673.03	1123.66	1125.59	1216.12	1256.13	251.427	240.649	186.963	482.023	1310.63	194.714	123.167	99.2046	190.439	210.845			0 µM v 480 µM	0.003			0 µM v 480 µM	0.033			0 µM v 480 µM	5.8e-06
		116.278	111.719	185.206	116.448	281.072	1108.43	2512.82	8297.85	3652.35	29129.2	1179.72	1976.57	2125.71	2051.19	3473.72	238.982	423.673	1711.59	303.857	4708.29	163.022	394.454	383.938	280.81	395.383		GSTU4	0 µM v 60 µM	1		GSTU14	0 µM v 60 µM	0.14		GSTU25	0 µM v 60 µM	1
		98.1514	90.0181	47.0913	85.7825	118.85	1174.88	2380.02	2750.69	7135.93	13951.3	1079.08	1381.64	1112.19	1769.47	1115.57	192.189	208.678	182.825	1046.21	1715.22	140.468	129.571	148.199	194.272	372.756			0 µM v 120 µM	0.99			0 µM v 120 µM	0.0024			0 µM v 120 µM	0.98
		109.218	100.462	83.5802	100.572	60.3515	1459.23	3256.83	4307.52	9896.94	17186.2	1659.76	1690.76	1689.37	2402.73	1526.03	239.922	212.324	224.622	356.717	482.812	181.732	255.074	203.727	253.002	253.261			0 µM v 240 µM	0.96			0 µM v 240 µM	0.0041			0 µM v 240 µM	0.99
	n =	5	5	5	5	5	5	5	5	5	5	5	5	5	5	5	5	5	5	5	5	5	5	5	5	5			0 µM v 480 µM	0.0076			0 µM v 480 µM	0.00035			0 µM v 480 µM	0.02
																												GSTU5	0 µM v 60 µM	0.99		GSTU16	0 µM v 60 µM	0.87		GSTU26	0 µM v 60 µM	0.99
		GSTU11					GSTU12					GSTU13					GSTU14					GSTU16							0 µM v 120 µM	0.74			0 µM v 120 µM	0.6			0 µM v 120 µM	0.32
	DNAN (µM)	0	60	120	240	480	0	60	120	240	480	0	60	120	240	480	0	60	120	240	480	0	60	120	240	480			0 µM v 240 µM	0.88			0 µM v 240 µM	0.2			0 µM v 240 µM	0.34
	Normalized counts	7.54994	12.9975	82.6118	82.2658	972.36	1.88748	19.0629	39.2406	26.4764	261.45	2283.86	2698.27	2642.54	2793.26	4224.33	42.4684	30.3274	29.9468	17.0205	2.93764	271.798	404.654	470.887	577.752	565.496			0 µM v 480 µM	0.65			0 µM v 480 µM	0.016			0 µM v 480 µM	0.00012
		1.89042	5.68462	1.90778	59.2651	253.728	17.0138	13.2641	1.90778	17.3844	96.4883	2656.99	2247.32	2188.22	2666.93	2942	127.604	39.7923	19.0778	12.6432	14.2946	208.892	422.556	568.519	634.532	817.47		GSTU6	0 µM v 60 µM	0.95		GSTU17	0 µM v 60 µM	0.11		GSTU27	0 µM v 60 µM	0.48
		26.8782	20.6251	614.926	15.769	1209.01	16.3607	24.0626	197.692	20.0145	762.525	2324.38	3070.56	3835.22	2931.82	4728.46	44.4075	49.8439	2.08097	30.325	2.68968	254.759	372.11	307.983	363.294	493.557			0 µM v 120 µM	0.89			0 µM v 120 µM	0.015			0 µM v 120 µM	0.0066
		29.3866	32.7339	22.1606	283.419	934.59	24.097	38.1895	8.31023	165.678	162.068	2476.71	2914.68	2292.24	3652.48	3881.52	55.8346	51.8286	18.0055	6.72804	0	408.474	441.907	468.143	393.59	613.156			0 µM v 240 µM	0.95			0 µM v 240 µM	0.02			0 µM v 240 µM	0.0032
		12.5332	11.4	13.5818	37.7146	248.95	18.7999	11.4	4.17901	18.8573	45.2636	2614.97	2665.45	2769.64	2541.02	2389.27	60.8758	17.8124	9.40278	25.1431	8.62164	553.253	552.898	638.344	892.579	1036.75			0 µM v 480 µM	0.94			0 µM v 480 µM	0.011			0 µM v 480 µM	2.2e-06
	n =	5	5	5	5	5	5	5	5	5	5	5	5	5	5	5	5	5	5	5	5	5	5	5	5	5		GSTU7	0 µM v 60 µM	0.94		GSTU18	0 µM v 60 µM	0.61		GSTU28	0 µM v 60 µM	0.091
																													0 µM v 120 µM	0.47			0 µM v 120 µM	0.45			0 µM v 120 µM	7.4e-05
		GSTU17					GSTU18					GSTU19					GSTU20					GSTU21							0 µM v 240 µM	0.039			0 µM v 240 µM	0.034			0 µM v 240 µM	8e-05
	DNAN (µM)	0	60	120	240	480	0	60	120	240	480	0	60	120	240	480	0	60	120	240	480	0	60	120	240	480			0 µM v 480 µM	1.8e-07			0 µM v 480 µM	0.0018			0 µM v 480 µM	1.7e-06
	Normalized counts	129.293	110.912	101.199	99.2864	126.319	318.985	217.491	281.913	147.511	89.5981	8182.24	15897.6	19368.3	38176.1	65776.7	6703.4	8279.38	6459.21	6104.69	3041.93	16.9874	8.66497	10.3265	0	2.93764		GSTU8	0 µM v 60 µM	0.96		GSTU19	0 µM v 60 µM	0.94
		280.728	125.062	107.79	89.2928	159.92	210.782	358.131	241.334	188.068	126.864	11063.7	13585.3	19755.1	34139.1	57723.2	8835.85	7033.77	5419.05	5615.96	3720.16	3.78085	7.57949	0	15.0138	1.78682			0 µM v 120 µM	0.95			0 µM v 120 µM	0.31
		476.796	220.86	164.396	194.08	169.45	395.577	261.251	129.02	177.705	56.4833	10040.8	15028.8	37098.4	20810.9	99674.2	10163.5	6630.1	7660.04	8925.26	7267.52	13.4391	12.8907	2.08097	4.85201	6.7242			0 µM v 240 µM	0.62			0 µM v 240 µM	0.0076
		380.263	400.99	124.653	201.841	70.2293	427.87	259.143	415.511	111.013	81.0338	10264.8	16671.1	17610.8	30518.4	63098.3	8578.55	9567.83	7119.1	7150.22	2906.41	4.70186	16.3669	13.8504	12.6151	0			0 µM v 480 µM	0.6			0 µM v 480 µM	4.7e-08
		644.567	165.3	203.727	163.43	128.247	634.719	423.936	362.529	330.003	165.967	12882.4	16572	23704.4	55465.6	84853.1	11878.8	5394.32	7943.26	5193.61	2475.49	6.26662	0	6.26852	3.14288	0		GSTU9	0 µM v 60 µM	1		GSTU20	0 µM v 60 µM	0.4
	n =	5	5	5	5	5	5	5	5	5	5	5	5	5	5	5	5	5	5	5	5	5	5	5	5	5			0 µM v 120 µM	0.97			0 µM v 120 µM	0.21
																													0 µM v 240 µM	0.97			0 µM v 240 µM	0.12
		GSTU22					GSTU23					GSTU24					GSTU25					GSTU26							0 µM v 480 µM	0.0071			0 µM v 480 µM	0.00039
	DNAN (µM)	0	60	120	240	480	0	60	120	240	480	0	60	120	240	480	0	60	120	240	480	0	60	120	240	480		GSTU10	0 µM v 60 µM	0.87		GSTU21	0 µM v 60 µM	1
	Normalized counts	148.168	401.188	617.523	807.529	1559.89	100.98	130.841	110.493	60.5174	49.9399	173.649	708.795	1533.48	3149.74	11030.8	104.755	339.667	1257.76	1369.21	9813.19	1157.97	1662.81	777.583	1087.42	359.861			0 µM v 120 µM	0.91			0 µM v 120 µM	0.95
		321.372	292.758	397.772	807.586	1694.8	160.686	88.1116	116.375	94.8242	47.3507	604.936	677.417	1132.27	3182.14	9306.65	398.88	255.808	306.199	1236.67	4713.63	1826.15	1395.57	1518.59	1041.49	445.812			0 µM v 240 µM	0.85			0 µM v 240 µM	0.98
		202.171	578.361	1442.11	676.248	2420.71	180.552	140.938	104.048	132.824	98.1734	411.354	947.034	7310.44	1721.86	23172.9	215.026	505.314	7503.96	1272.44	27543.7	1303.59	1587.27	645.1	1404.66	328.141			0 µM v 480 µM	0.056			0 µM v 480 µM	0.34
		153.398	430.996	386.426	967.155	1388.38	94.625	162.305	76.1771	142.13	97.2406	369.096	856.536	774.236	4557.4	12333.3	209.233	538.745	180.055	3043.6	8222.23	1321.81	1505.76	1164.82	619.82	343.043
		321.388	413.249	518.198	748.006	1015.2	175.465	122.55	95.0725	64.4291	61.4292	635.615	946.197	1444.89	5465.47	10946.3	256.932	472.386	410.588	1340.44	1889.22	2132.44	2023.49	1575.49	1588.73	299.602
	n =	5	5	5	5	5	5	5	5	5	5	5	5	5	5	5	5	5	5	5	5	5	5	5	5	5
		GSTU27					GSTU28
	DNAN (µM)	0	60	120	240	480	0	60	120	240	480
	Normalized counts	518.114	460.11	502.899	312.988	282.014	84.9368	99.6472	40.2732	34.9866	11.7506
		610.607	432.978	403.496	342.948	212.632	150.289	66.3205	36.2478	41.0905	26.8023
		726.296	601.564	316.307	474.89	294.52	109.266	91.9534	14.5668	41.242	10.7587
		637.102	639.674	422.437	495.352	164.769	82.2826	61.376	24.9307	17.6611	5.40225
		529.977	483.074	413.722	353.574	195.065	93.9993	43.4624	56.4167	39.286	9.69935
	n =	5	5	5	5	5	5	5	5	5	5
Fig 2c. Rate of NADH oxidation (nmol/min)
		ONR		OPR1		OPR2			One-way ANOVA and TukeyHSD
		TNT	DNAN	TNT	DNAN	TNT	DNAN		Group	Comparison test	p value
	Rate of NADH oxidation (nmol/min)	11.8971	1.35048	3.84244	0.707395	8.77814	0.273312		ONR	TNT v DNAN	0.0015
		9.66238	0.0160772	4.42122	4.19614	14.2444	1.60772		OPR1	TNT v DNAN	0.57
		11.7203	3.47267	5.209	-0.0803859	6.43087	0.803859		OPR2	TNT v DNAN	0.0024
	n =	3	3	3	3	3	3		TNT	ONR v OPR1	0.023
										ONR v OPR2	0.97
										OPR1 v OPR2	0.078
									DNAN	ONR v OPR1	1
										ONR v OPR2	1
										OPR1 v OPR2	1
Fig 2g. Rate of CDNB-GSH conjugation (μmol/min/mg)
		GSTU1	GSTU2	GSTU3	GSTU7	GSTU9	GSTU19	GSTU22	GSTU24	GSTU25
	Rate of CDNB-GSH formation (nmol/min/mg)	0.0358333	0.285	0.0291667	0.210833	0.0255833	0.870833	0.174583	8.91667	38.75
		0.0375	0.287083	0.0329167	0.2275	0.0275	0.883333	0.183333	9.41667	45.25
		0.0616667	0.320833	0.0395833	0.252083	0.0304167	1.0125	0.190417	10.5833	52.8333
	n =	3	3	3	3	3	3	3	3	3

## Sheet: Figure 2d-e, h-j
Fig 2d. Absorbance at 250 nm								Fig 2e. Absorbance at 250 nm							Fig 2h. Absorbance at 250 nm									Fig 2i. Absorbance at 250 nm									Fig 2j. Absorbance at 250 nm
	Roots							Shoots							GSTU19									GSTU24									GSTU25
	DMSO		TNT		DNAN			DMSO		TNT		DNAN			Untreated		TNT		Untreated		DNAN			Untreated		TNT		Untreated		DNAN			Untreated		TNT		Untreated		DNAN
	Time (mins)	Ab250	Time (mins)	Ab250	Time (mins)	Ab250		Time (mins)	Ab250	Time (mins)	Ab250	Time (mins)	Ab250		Time (mins)	Ab250	Time (mins)	Ab250	Time (mins)	Ab250	Time (mins)	Ab250		Time (mins)	Ab250	Time (mins)	Ab250	Time (mins)	Ab250	Time (mins)	Ab250		Time (mins)	Ab250	Time (mins)	Ab250	Time (mins)	Ab250	Time (mins)	Ab250
	0.0166667	0.000116	0.0166667	-2.4e-05	0.0166667	2.7e-05		0.0166667	8.6e-05	0.0166667	0.000145	0.0166667	0.000102		0.0166667	7.3e-05	0.0166667	4.2e-05	0.0166667	8.8e-05	0.0166667	6.3e-05		0.0166667	7.3e-05	0.0166667	5.7e-05	0.0166667	8.8e-05	0.0166667	3.3e-05		0.0166667	7.3e-05	0.0166667	5e-05	0.0166667	8.8e-05	0.0166667	0.00012
	0.0333333	0.000152	0.0333333	2.9e-05	0.0333333	8.9e-05		0.0333333	0.000111	0.0333333	0.000138	0.0333333	8e-05		0.0333333	0.000189	0.0333333	0.000148	0.0333333	0.000151	0.0333333	0.000169		0.0333333	0.000189	0.0333333	0.000144	0.0333333	0.000151	0.0333333	0.000107		0.0333333	0.000189	0.0333333	0.000134	0.0333333	0.000151	0.0333333	0.000177
	0.05	0.000144	0.05	7.9e-05	0.05	0.000109		0.05	0.000211	0.05	0.000196	0.05	0.000128		0.05	0.000166	0.05	0.000167	0.05	0.000143	0.05	0.000193		0.05	0.000166	0.05	0.000143	0.05	0.000143	0.05	0.000175		0.05	0.000166	0.05	9.6e-05	0.05	0.000143	0.05	0.000206
	0.0666667	0.000125	0.0666667	0.000107	0.0666667	2.2e-05		0.0666667	0.000104	0.0666667	0.000214	0.0666667	7.5e-05		0.0666667	0.000102	0.0666667	0.000102	0.0666667	3.8e-05	0.0666667	7.4e-05		0.0666667	0.000102	0.0666667	6.2e-05	0.0666667	3.8e-05	0.0666667	0.00012		0.0666667	0.000102	0.0666667	-1e-05	0.0666667	3.8e-05	0.0666667	0.000125
	0.0833333	3.7e-05	0.0833333	-3e-06	0.0833333	-1.6e-05		0.0833333	2e-06	0.0833333	0.000112	0.0833333	3.7e-05		0.0833333	6.1e-05	0.0833333	8.2e-05	0.0833333	7e-06	0.0833333	6.7e-05		0.0833333	6.1e-05	0.0833333	3.5e-05	0.0833333	7e-06	0.0833333	2.8e-05		0.0833333	6.1e-05	0.0833333	-3e-05	0.0833333	7e-06	0.0833333	8.1e-05
	0.1	6.4e-05	0.1	-6.2e-05	0.1	-8.4e-05		0.1	1e-06	0.1	0.000119	0.1	-8e-06		0.1	2.6e-05	0.1	8.5e-05	0.1	-2e-06	0.1	4.6e-05		0.1	2.6e-05	0.1	4e-05	0.1	-2e-06	0.1	0		0.1	2.6e-05	0.1	-2.7e-05	0.1	-2e-06	0.1	1.7e-05
	0.116667	2e-06	0.116667	-8e-05	0.116667	-0.000134		0.116667	1e-05	0.116667	5.5e-05	0.116667	-1.3e-05		0.116667	8.1e-05	0.116667	9.5e-05	0.116667	-1.9e-05	0.116667	8.5e-05		0.116667	8.1e-05	0.116667	1.2e-05	0.116667	-1.9e-05	0.116667	-2.8e-05		0.116667	8.1e-05	0.116667	-5.8e-05	0.116667	-1.9e-05	0.116667	-6e-06
	0.133333	-4.9e-05	0.133333	-4e-05	0.133333	-0.000128		0.133333	-1.8e-05	0.133333	0.000122	0.133333	-5e-06		0.133333	7.4e-05	0.133333	9.6e-05	0.133333	-2.5e-05	0.133333	8.2e-05		0.133333	7.4e-05	0.133333	1e-06	0.133333	-2.5e-05	0.133333	-6.5e-05		0.133333	7.4e-05	0.133333	-3.8e-05	0.133333	-2.5e-05	0.133333	-8e-06
	0.15	-4.6e-05	0.15	-8.9e-05	0.15	-0.000116		0.15	-0.0001	0.15	8.6e-05	0.15	-4.6e-05		0.15	7.1e-05	0.15	0.000108	0.15	-3.6e-05	0.15	7.1e-05		0.15	7.1e-05	0.15	4.9e-05	0.15	-3.6e-05	0.15	-4.3e-05		0.15	7.1e-05	0.15	-4.7e-05	0.15	-3.6e-05	0.15	-1.9e-05
	0.166667	-4.4e-05	0.166667	-0.000135	0.166667	-0.000196		0.166667	-8.8e-05	0.166667	0.000128	0.166667	-4.5e-05		0.166667	5e-05	0.166667	0.000144	0.166667	-3.8e-05	0.166667	0.000109		0.166667	5e-05	0.166667	4.1e-05	0.166667	-3.8e-05	0.166667	-4.8e-05		0.166667	5e-05	0.166667	-4.5e-05	0.166667	-3.8e-05	0.166667	-6e-06
	0.183333	-3.6e-05	0.183333	-0.000114	0.183333	-0.000208		0.183333	-9.4e-05	0.183333	0.000143	0.183333	-4.9e-05		0.183333	5.7e-05	0.183333	0.000122	0.183333	-2.6e-05	0.183333	8.5e-05		0.183333	5.7e-05	0.183333	2.5e-05	0.183333	-2.6e-05	0.183333	-6e-05		0.183333	5.7e-05	0.183333	-3.4e-05	0.183333	-2.6e-05	0.183333	-2.9e-05
	0.2	-7.3e-05	0.2	-0.000142	0.2	-0.000232		0.2	-0.000121	0.2	0.000131	0.2	-1.1e-05		0.2	7.2e-05	0.2	0.000102	0.2	-3.1e-05	0.2	8.6e-05		0.2	7.2e-05	0.2	7e-05	0.2	-3.1e-05	0.2	-4.8e-05		0.2	7.2e-05	0.2	-1.4e-05	0.2	-3.1e-05	0.2	-1.7e-05
	0.216667	-5.8e-05	0.216667	-0.000164	0.216667	-0.000217		0.216667	-0.000139	0.216667	9.8e-05	0.216667	-7.7e-05		0.216667	8.4e-05	0.216667	0.000133	0.216667	-3.2e-05	0.216667	0.0001		0.216667	8.4e-05	0.216667	3.6e-05	0.216667	-3.2e-05	0.216667	-4.8e-05		0.216667	8.4e-05	0.216667	-7e-06	0.216667	-3.2e-05	0.216667	-1.1e-05
	0.233333	-3.8e-05	0.233333	-0.000201	0.233333	-0.000213		0.233333	-0.000109	0.233333	0.000147	0.233333	-3.3e-05		0.233333	9.7e-05	0.233333	0.00012	0.233333	7e-06	0.233333	0.000144		0.233333	9.7e-05	0.233333	8.2e-05	0.233333	7e-06	0.233333	-4.7e-05		0.233333	9.7e-05	0.233333	-1e-05	0.233333	7e-06	0.233333	-3e-05
	0.25	-2.1e-05	0.25	-0.000204	0.25	-0.000238		0.25	-0.000137	0.25	0.000141	0.25	-8.7e-05		0.25	7.5e-05	0.25	0.000142	0.25	2.8e-05	0.25	0.000143		0.25	7.5e-05	0.25	8.2e-05	0.25	2.8e-05	0.25	-5.7e-05		0.25	7.5e-05	0.25	1.8e-05	0.25	2.8e-05	0.25	-5.3e-05
	0.266667	-0.000117	0.266667	-0.000224	0.266667	-0.000276		0.266667	-0.000142	0.266667	0.000109	0.266667	-8e-05		0.266667	0.000116	0.266667	0.000159	0.266667	1.8e-05	0.266667	0.000102		0.266667	0.000116	0.266667	0.000105	0.266667	1.8e-05	0.266667	-9.2e-05		0.266667	0.000116	0.266667	1.5e-05	0.266667	1.8e-05	0.266667	-1.1e-05
	0.283333	-0.000148	0.283333	-0.000263	0.283333	-0.000238		0.283333	-0.000118	0.283333	0.000137	0.283333	-7.2e-05		0.283333	0.000105	0.283333	0.000157	0.283333	2e-06	0.283333	0.000125		0.283333	0.000105	0.283333	0.000109	0.283333	2e-06	0.283333	-3.5e-05		0.283333	0.000105	0.283333	3.6e-05	0.283333	2e-06	0.283333	-5e-06
	0.3	-8.5e-05	0.3	-0.000299	0.3	-0.000282		0.3	-0.000183	0.3	0.000145	0.3	-2e-05		0.3	9.3e-05	0.3	0.000174	0.3	-1.1e-05	0.3	0.000167		0.3	9.3e-05	0.3	0.000116	0.3	-1.1e-05	0.3	-6e-06		0.3	9.3e-05	0.3	2.5e-05	0.3	-1.1e-05	0.3	1.3e-05
	0.316667	-0.000114	0.316667	-0.000278	0.316667	-0.000279		0.316667	-0.000149	0.316667	0.000129	0.316667	-0.000118		0.316667	0.000103	0.316667	0.000202	0.316667	3.6e-05	0.316667	0.000151		0.316667	0.000103	0.316667	0.000131	0.316667	3.6e-05	0.316667	-2.4e-05		0.316667	0.000103	0.316667	5.5e-05	0.316667	3.6e-05	0.316667	2.1e-05
	0.333333	-0.000126	0.333333	-0.000254	0.333333	-0.000341		0.333333	-0.000161	0.333333	0.000129	0.333333	-0.000103		0.333333	0.00011	0.333333	0.000176	0.333333	-2.5e-05	0.333333	0.000174		0.333333	0.00011	0.333333	0.000114	0.333333	-2.5e-05	0.333333	-4e-06		0.333333	0.00011	0.333333	7.7e-05	0.333333	-2.5e-05	0.333333	2.7e-05
	0.35	-0.000129	0.35	-0.000334	0.35	-0.000285		0.35	-0.000196	0.35	0.000167	0.35	-8.7e-05		0.35	0.000102	0.35	0.000215	0.35	1.4e-05	0.35	0.000184		0.35	0.000102	0.35	0.000129	0.35	1.4e-05	0.35	6e-06		0.35	0.000102	0.35	6.5e-05	0.35	1.4e-05	0.35	3.6e-05
	0.366667	-0.000125	0.366667	-0.000285	0.366667	-0.000295		0.366667	-0.000201	0.366667	0.000134	0.366667	-7.2e-05		0.366667	0.000115	0.366667	0.000216	0.366667	3.3e-05	0.366667	0.000175		0.366667	0.000115	0.366667	0.000151	0.366667	3.3e-05	0.366667	1.6e-05		0.366667	0.000115	0.366667	6.7e-05	0.366667	3.3e-05	0.366667	5.9e-05
	0.383333	-0.000108	0.383333	-0.000413	0.383333	-0.000314		0.383333	-0.000237	0.383333	0.000179	0.383333	-0.000131		0.383333	0.000133	0.383333	0.000225	0.383333	5.8e-05	0.383333	0.000159		0.383333	0.000133	0.383333	0.000131	0.383333	5.8e-05	0.383333	5e-05		0.383333	0.000133	0.383333	6.7e-05	0.383333	5.8e-05	0.383333	4.9e-05
	0.4	-0.000195	0.4	-0.000411	0.4	-0.000363		0.4	-0.000204	0.4	0.000182	0.4	-0.00011		0.4	0.000134	0.4	0.000214	0.4	7.8e-05	0.4	0.000161		0.4	0.000134	0.4	0.000152	0.4	7.8e-05	0.4	2.1e-05		0.4	0.000134	0.4	6.5e-05	0.4	7.8e-05	0.4	5.9e-05
	0.416667	-0.000133	0.416667	-0.000416	0.416667	-0.000402		0.416667	-0.000252	0.416667	0.000233	0.416667	-0.000207		0.416667	0.000123	0.416667	0.000247	0.416667	8.6e-05	0.416667	0.000155		0.416667	0.000123	0.416667	0.000176	0.416667	8.6e-05	0.416667	4.9e-05		0.416667	0.000123	0.416667	5.8e-05	0.416667	8.6e-05	0.416667	7.5e-05
	0.433333	-0.000192	0.433333	-0.000405	0.433333	-0.000403		0.433333	-0.000193	0.433333	0.000211	0.433333	-0.000132		0.433333	0.000151	0.433333	0.000264	0.433333	0.000112	0.433333	0.000186		0.433333	0.000151	0.433333	0.0002	0.433333	0.000112	0.433333	2.8e-05		0.433333	0.000151	0.433333	6.8e-05	0.433333	0.000112	0.433333	6.7e-05
	0.45	-0.000241	0.45	-0.00047	0.45	-0.000373		0.45	-0.000195	0.45	0.000241	0.45	-0.000204		0.45	0.000158	0.45	0.000297	0.45	8.2e-05	0.45	0.000216		0.45	0.000158	0.45	0.000198	0.45	8.2e-05	0.45	3.5e-05		0.45	0.000158	0.45	6.3e-05	0.45	8.2e-05	0.45	0.000104
	0.466667	-0.000214	0.466667	-0.000422	0.466667	-0.000444		0.466667	-0.00027	0.466667	0.000186	0.466667	-0.000143		0.466667	0.000175	0.466667	0.000271	0.466667	7.8e-05	0.466667	0.000216		0.466667	0.000175	0.466667	0.000212	0.466667	7.8e-05	0.466667	5.5e-05		0.466667	0.000175	0.466667	8.8e-05	0.466667	7.8e-05	0.466667	9.5e-05
	0.483333	-0.0002	0.483333	-0.000495	0.483333	-0.00045		0.483333	-0.000276	0.483333	0.000225	0.483333	-0.000145		0.483333	0.00015	0.483333	0.000267	0.483333	8e-05	0.483333	0.000238		0.483333	0.00015	0.483333	0.000196	0.483333	8e-05	0.483333	7.3e-05		0.483333	0.00015	0.483333	8.3e-05	0.483333	8e-05	0.483333	0.000127
	0.5	-0.00021	0.5	-0.000458	0.5	-0.000484		0.5	-0.000282	0.5	0.00023	0.5	-0.000147		0.5	0.000161	0.5	0.00029	0.5	0.000114	0.5	0.000245		0.5	0.000161	0.5	0.000179	0.5	0.000114	0.5	6.4e-05		0.5	0.000161	0.5	8.6e-05	0.5	0.000114	0.5	0.000128
	0.516667	-0.000232	0.516667	-0.000514	0.516667	-0.000465		0.516667	-0.000229	0.516667	0.000188	0.516667	-0.000119		0.516667	0.000178	0.516667	0.000285	0.516667	0.000121	0.516667	0.000226		0.516667	0.000178	0.516667	0.000184	0.516667	0.000121	0.516667	4.8e-05		0.516667	0.000178	0.516667	8.7e-05	0.516667	0.000121	0.516667	0.000138
	0.533333	-0.00032	0.533333	-0.000501	0.533333	-0.000465		0.533333	-0.000279	0.533333	0.000218	0.533333	-0.000141		0.533333	0.000185	0.533333	0.000319	0.533333	0.000103	0.533333	0.000225		0.533333	0.000185	0.533333	0.0002	0.533333	0.000103	0.533333	8.2e-05		0.533333	0.000185	0.533333	9.5e-05	0.533333	0.000103	0.533333	0.000125
	0.55	-0.000217	0.55	-0.000535	0.55	-0.000543		0.55	-0.000311	0.55	0.000221	0.55	-0.000172		0.55	0.000197	0.55	0.000312	0.55	0.000125	0.55	0.000242		0.55	0.000197	0.55	0.000218	0.55	0.000125	0.55	8.3e-05		0.55	0.000197	0.55	0.000121	0.55	0.000125	0.55	0.000175
	0.566667	-0.000284	0.566667	-0.000553	0.566667	-0.000499		0.566667	-0.000277	0.566667	0.000173	0.566667	-0.000187		0.566667	0.000212	0.566667	0.000333	0.566667	8.6e-05	0.566667	0.000255		0.566667	0.000212	0.566667	0.000204	0.566667	8.6e-05	0.566667	9.2e-05		0.566667	0.000212	0.566667	0.000109	0.566667	8.6e-05	0.566667	0.00014
	0.583333	-0.00029	0.583333	-0.000536	0.583333	-0.000488		0.583333	-0.000322	0.583333	0.000225	0.583333	-0.000154		0.583333	0.000199	0.583333	0.000327	0.583333	0.00011	0.583333	0.000274		0.583333	0.000199	0.583333	0.000222	0.583333	0.00011	0.583333	9.3e-05		0.583333	0.000199	0.583333	0.000117	0.583333	0.00011	0.583333	0.000109
	0.6	-0.000287	0.6	-0.000555	0.6	-0.000534		0.6	-0.000342	0.6	0.000173	0.6	-0.000145		0.6	0.000215	0.6	0.000317	0.6	0.000129	0.6	0.00027		0.6	0.000215	0.6	0.000213	0.6	0.000129	0.6	9.7e-05		0.6	0.000215	0.6	0.000113	0.6	0.000129	0.6	0.000145
	0.616667	-0.000276	0.616667	-0.000553	0.616667	-0.000557		0.616667	-0.000365	0.616667	0.000214	0.616667	-9.3e-05		0.616667	0.000218	0.616667	0.000331	0.616667	0.000129	0.616667	0.000283		0.616667	0.000218	0.616667	0.000199	0.616667	0.000129	0.616667	0.000123		0.616667	0.000218	0.616667	0.000116	0.616667	0.000129	0.616667	0.000174
	0.633333	-0.000275	0.633333	-0.000554	0.633333	-0.000577		0.633333	-0.000313	0.633333	0.000236	0.633333	-0.000132		0.633333	0.000211	0.633333	0.000315	0.633333	0.000137	0.633333	0.000275		0.633333	0.000211	0.633333	0.000208	0.633333	0.000137	0.633333	0.000118		0.633333	0.000211	0.633333	0.000116	0.633333	0.000137	0.633333	0.000165
	0.65	-0.000327	0.65	-0.00056	0.65	-0.000549		0.65	-0.000331	0.65	0.000169	0.65	-0.000194		0.65	0.000258	0.65	0.000365	0.65	0.00013	0.65	0.0003		0.65	0.000258	0.65	0.000236	0.65	0.00013	0.65	0.000104		0.65	0.000258	0.65	0.000125	0.65	0.00013	0.65	0.000197
	0.666667	-0.000311	0.666667	-0.00062	0.666667	-0.000561		0.666667	-0.000347	0.666667	0.000214	0.666667	-0.000244		0.666667	0.000213	0.666667	0.000335	0.666667	0.000163	0.666667	0.000307		0.666667	0.000213	0.666667	0.000216	0.666667	0.000163	0.666667	0.00014		0.666667	0.000213	0.666667	0.00013	0.666667	0.000163	0.666667	0.000199
	0.683333	-0.000352	0.683333	-0.000579	0.683333	-0.000576		0.683333	-0.000368	0.683333	0.000217	0.683333	-0.000229		0.683333	0.000237	0.683333	0.000341	0.683333	0.000153	0.683333	0.000279		0.683333	0.000237	0.683333	0.000218	0.683333	0.000153	0.683333	0.000133		0.683333	0.000237	0.683333	0.000147	0.683333	0.000153	0.683333	0.00021
	0.7	-0.00036	0.7	-0.000601	0.7	-0.000623		0.7	-0.000329	0.7	0.000301	0.7	-0.000213		0.7	0.000226	0.7	0.000328	0.7	0.000161	0.7	0.000331		0.7	0.000226	0.7	0.000229	0.7	0.000161	0.7	0.000138		0.7	0.000226	0.7	0.000125	0.7	0.000161	0.7	0.000198
	0.716667	-0.000366	0.716667	-0.000635	0.716667	-0.000613		0.716667	-0.000375	0.716667	0.000244	0.716667	-0.000278		0.716667	0.000245	0.716667	0.000364	0.716667	0.000147	0.716667	0.000342		0.716667	0.000245	0.716667	0.000234	0.716667	0.000147	0.716667	0.000161		0.716667	0.000245	0.716667	0.000136	0.716667	0.000147	0.716667	0.000234
	0.733333	-0.000321	0.733333	-0.000608	0.733333	-0.000636		0.733333	-0.000372	0.733333	0.000272	0.733333	-0.00021		0.733333	0.000226	0.733333	0.000365	0.733333	0.000133	0.733333	0.000346		0.733333	0.000226	0.733333	0.000239	0.733333	0.000133	0.733333	0.000159		0.733333	0.000226	0.733333	0.000162	0.733333	0.000133	0.733333	0.000209
	0.75	-0.000293	0.75	-0.000637	0.75	-0.000641		0.75	-0.000316	0.75	0.000278	0.75	-0.000215		0.75	0.000222	0.75	0.000382	0.75	0.000163	0.75	0.000321		0.75	0.000222	0.75	0.000257	0.75	0.000163	0.75	0.000192		0.75	0.000222	0.75	0.000139	0.75	0.000163	0.75	0.000222
	0.766667	-0.000374	0.766667	-0.000605	0.766667	-0.000657		0.766667	-0.000353	0.766667	0.000301	0.766667	-0.000217		0.766667	0.000268	0.766667	0.000371	0.766667	0.000162	0.766667	0.000346		0.766667	0.000268	0.766667	0.00024	0.766667	0.000162	0.766667	0.00017		0.766667	0.000268	0.766667	0.000154	0.766667	0.000162	0.766667	0.000209
	0.783333	-0.000346	0.783333	-0.00065	0.783333	-0.000611		0.783333	-0.000414	0.783333	0.00026	0.783333	-0.000239		0.783333	0.000272	0.783333	0.000404	0.783333	0.00014	0.783333	0.000313		0.783333	0.000272	0.783333	0.000248	0.783333	0.00014	0.783333	0.000196		0.783333	0.000272	0.783333	0.000146	0.783333	0.00014	0.783333	0.000237
	0.8	-0.000348	0.8	-0.000662	0.8	-0.000623		0.8	-0.000434	0.8	0.000281	0.8	-0.000203		0.8	0.000271	0.8	0.000403	0.8	0.000149	0.8	0.000346		0.8	0.000271	0.8	0.000254	0.8	0.000149	0.8	0.000186		0.8	0.000271	0.8	0.000152	0.8	0.000149	0.8	0.000253
	0.816667	-0.00034	0.816667	-0.00064	0.816667	-0.000677		0.816667	-0.000409	0.816667	0.000269	0.816667	-0.0003		0.816667	0.000257	0.816667	0.00039	0.816667	0.000158	0.816667	0.000348		0.816667	0.000257	0.816667	0.000248	0.816667	0.000158	0.816667	0.000171		0.816667	0.000257	0.816667	0.00017	0.816667	0.000158	0.816667	0.000269
	0.833333	-0.000391	0.833333	-0.000718	0.833333	-0.000688		0.833333	-0.000414	0.833333	0.000285	0.833333	-0.000259		0.833333	0.000284	0.833333	0.000395	0.833333	0.000182	0.833333	0.000358		0.833333	0.000284	0.833333	0.000281	0.833333	0.000182	0.833333	0.000182		0.833333	0.000284	0.833333	0.000175	0.833333	0.000182	0.833333	0.000239
	0.85	-0.000412	0.85	-0.000666	0.85	-0.000636		0.85	-0.000409	0.85	0.000268	0.85	-0.000308		0.85	0.000256	0.85	0.000433	0.85	0.000198	0.85	0.000344		0.85	0.000256	0.85	0.000258	0.85	0.000198	0.85	0.000185		0.85	0.000256	0.85	0.000126	0.85	0.000198	0.85	0.000251
	0.866667	-0.000349	0.866667	-0.000669	0.866667	-0.000682		0.866667	-0.000428	0.866667	0.000247	0.866667	-0.000291		0.866667	0.000266	0.866667	0.000423	0.866667	0.0002	0.866667	0.000366		0.866667	0.000266	0.866667	0.000256	0.866667	0.0002	0.866667	0.000168		0.866667	0.000266	0.866667	0.00016	0.866667	0.0002	0.866667	0.000245
	0.883333	-0.000417	0.883333	-0.000663	0.883333	-0.000655		0.883333	-0.000434	0.883333	0.000237	0.883333	-0.000297		0.883333	0.000254	0.883333	0.000418	0.883333	0.000188	0.883333	0.000361		0.883333	0.000254	0.883333	0.000224	0.883333	0.000188	0.883333	0.000171		0.883333	0.000254	0.883333	0.000161	0.883333	0.000188	0.883333	0.000293
	0.9	-0.000419	0.9	-0.000677	0.9	-0.000711		0.9	-0.000516	0.9	0.000314	0.9	-0.000207		0.9	0.000279	0.9	0.000427	0.9	0.000209	0.9	0.000398		0.9	0.000279	0.9	0.000237	0.9	0.000209	0.9	0.000157		0.9	0.000279	0.9	0.000179	0.9	0.000209	0.9	0.000283
	0.916667	-0.000397	0.916667	-0.000684	0.916667	-0.000708		0.916667	-0.000452	0.916667	0.000201	0.916667	-0.000256		0.916667	0.000282	0.916667	0.000419	0.916667	0.000205	0.916667	0.00037		0.916667	0.000282	0.916667	0.000238	0.916667	0.000205	0.916667	0.000209		0.916667	0.000282	0.916667	0.000155	0.916667	0.000205	0.916667	0.000247
	0.933333	-0.000412	0.933333	-0.000731	0.933333	-0.000719		0.933333	-0.000501	0.933333	0.000289	0.933333	-0.000324		0.933333	0.000279	0.933333	0.00046	0.933333	0.000217	0.933333	0.000374		0.933333	0.000279	0.933333	0.000249	0.933333	0.000217	0.933333	0.000177		0.933333	0.000279	0.933333	0.000182	0.933333	0.000217	0.933333	0.000248
	0.95	-0.000456	0.95	-0.000767	0.95	-0.00071		0.95	-0.000439	0.95	0.000222	0.95	-0.000326		0.95	0.000286	0.95	0.000445	0.95	0.000245	0.95	0.000345		0.95	0.000286	0.95	0.00025	0.95	0.000245	0.95	0.000187		0.95	0.000286	0.95	0.000157	0.95	0.000245	0.95	0.00021
	0.966667	-0.000438	0.966667	-0.000736	0.966667	-0.000735		0.966667	-0.000497	0.966667	0.000273	0.966667	-0.000314		0.966667	0.00029	0.966667	0.000451	0.966667	0.000198	0.966667	0.000358		0.966667	0.00029	0.966667	0.000234	0.966667	0.000198	0.966667	0.000164		0.966667	0.00029	0.966667	0.000156	0.966667	0.000198	0.966667	0.000224
	0.983333	-0.000485	0.983333	-0.000759	0.983333	-0.00078		0.983333	-0.000516	0.983333	0.000266	0.983333	-0.000318		0.983333	0.000267	0.983333	0.000473	0.983333	0.000217	0.983333	0.000334		0.983333	0.000267	0.983333	0.00025	0.983333	0.000217	0.983333	0.000157		0.983333	0.000267	0.983333	0.000165	0.983333	0.000217	0.983333	0.000246
	1	-0.00047	1	-0.000752	1	-0.000777		1	-0.000473	1	0.000209	1	-0.000336		1	0.000307	1	0.000471	1	0.000236	1	0.000345		1	0.000307	1	0.00024	1	0.000236	1	0.000192		1	0.000307	1	0.000172	1	0.000236	1	0.000228
	1.01667	-0.000475	1.01667	-0.000793	1.01667	-0.000786		1.01667	-0.000501	1.01667	0.000282	1.01667	-0.000321		1.01667	0.000268	1.01667	0.000421	1.01667	0.000196	1.01667	0.000315		1.01667	0.000268	1.01667	0.000192	1.01667	0.000196	1.01667	0.000165		1.01667	0.000268	1.01667	0.000171	1.01667	0.000196	1.01667	0.000211
	1.03333	-0.000532	1.03333	-0.00079	1.03333	-0.000769		1.03333	-0.000476	1.03333	0.000295	1.03333	-0.000337		1.03333	0.000268	1.03333	0.000445	1.03333	0.000186	1.03333	0.000335		1.03333	0.000268	1.03333	0.000196	1.03333	0.000186	1.03333	0.000169		1.03333	0.000268	1.03333	0.000165	1.03333	0.000186	1.03333	0.000208
	1.05	-0.000503	1.05	-0.000833	1.05	-0.000776		1.05	-0.000501	1.05	0.000252	1.05	-0.000329		1.05	0.000278	1.05	0.000425	1.05	0.000205	1.05	0.000333		1.05	0.000278	1.05	0.000204	1.05	0.000205	1.05	0.000181		1.05	0.000278	1.05	0.00015	1.05	0.000205	1.05	0.000224
	1.06667	-0.000519	1.06667	-0.000794	1.06667	-0.000822		1.06667	-0.000499	1.06667	0.000308	1.06667	-0.000339		1.06667	0.000271	1.06667	0.000452	1.06667	0.000217	1.06667	0.000339		1.06667	0.000271	1.06667	0.000229	1.06667	0.000217	1.06667	0.000191		1.06667	0.000271	1.06667	0.000193	1.06667	0.000217	1.06667	0.000243
	1.08333	-0.000556	1.08333	-0.000849	1.08333	-0.000831		1.08333	-0.000513	1.08333	0.000305	1.08333	-0.000402		1.08333	0.000272	1.08333	0.000442	1.08333	0.000202	1.08333	0.000349		1.08333	0.000272	1.08333	0.000269	1.08333	0.000202	1.08333	0.000194		1.08333	0.000272	1.08333	0.00014	1.08333	0.000202	1.08333	0.000219
	1.1	-0.000522	1.1	-0.000885	1.1	-0.000848		1.1	-0.000513	1.1	0.000297	1.1	-0.000385		1.1	0.000281	1.1	0.000434	1.1	0.000217	1.1	0.000334		1.1	0.000281	1.1	0.000171	1.1	0.000217	1.1	0.000178		1.1	0.000281	1.1	0.000132	1.1	0.000217	1.1	0.00023
	1.11667	-0.000531	1.11667	-0.000826	1.11667	-0.000822		1.11667	-0.000519	1.11667	0.000253	1.11667	-0.000365		1.11667	0.000287	1.11667	0.000424	1.11667	0.000215	1.11667	0.000366		1.11667	0.000287	1.11667	0.000203	1.11667	0.000215	1.11667	0.000193		1.11667	0.000287	1.11667	0.000148	1.11667	0.000215	1.11667	0.00023
	1.13333	-0.00051	1.13333	-0.000886	1.13333	-0.000841		1.13333	-0.000476	1.13333	0.000302	1.13333	-0.000372		1.13333	0.000289	1.13333	0.000417	1.13333	0.000207	1.13333	0.000356		1.13333	0.000289	1.13333	0.000211	1.13333	0.000207	1.13333	0.000181		1.13333	0.000289	1.13333	0.000147	1.13333	0.000207	1.13333	0.00025
	1.15	-0.00058	1.15	-0.000848	1.15	-0.000908		1.15	-0.000541	1.15	0.000218	1.15	-0.000431		1.15	0.000299	1.15	0.000423	1.15	0.000213	1.15	0.000355		1.15	0.000299	1.15	0.000195	1.15	0.000213	1.15	0.000169		1.15	0.000299	1.15	0.000131	1.15	0.000213	1.15	0.000257
	1.16667	-0.000566	1.16667	-0.000897	1.16667	-0.000868		1.16667	-0.000529	1.16667	0.000259	1.16667	-0.000431		1.16667	0.000276	1.16667	0.000392	1.16667	0.000211	1.16667	0.000326		1.16667	0.000276	1.16667	0.000197	1.16667	0.000211	1.16667	0.000177		1.16667	0.000276	1.16667	0.000147	1.16667	0.000211	1.16667	0.00021
	1.18333	-0.000531	1.18333	-0.000855	1.18333	-0.000906		1.18333	-0.000544	1.18333	0.00026	1.18333	-0.000399		1.18333	0.000262	1.18333	0.000431	1.18333	0.000181	1.18333	0.000375		1.18333	0.000262	1.18333	0.000172	1.18333	0.000181	1.18333	0.000154		1.18333	0.000262	1.18333	9.8e-05	1.18333	0.000181	1.18333	0.000224
	1.2	-0.000544	1.2	-0.000936	1.2	-0.000894		1.2	-0.00052	1.2	0.000246	1.2	-0.000407		1.2	0.000262	1.2	0.000406	1.2	0.000198	1.2	0.000371		1.2	0.000262	1.2	0.000185	1.2	0.000198	1.2	0.000166		1.2	0.000262	1.2	0.000107	1.2	0.000198	1.2	0.000209
	1.21667	-0.000589	1.21667	-0.000875	1.21667	-0.000887		1.21667	-0.000542	1.21667	0.000282	1.21667	-0.000431		1.21667	0.000252	1.21667	0.000406	1.21667	0.00019	1.21667	0.000362		1.21667	0.000252	1.21667	0.000173	1.21667	0.00019	1.21667	0.000157		1.21667	0.000252	1.21667	0.000108	1.21667	0.00019	1.21667	0.000202
	1.23333	-0.00059	1.23333	-0.000916	1.23333	-0.000952		1.23333	-0.000548	1.23333	0.000237	1.23333	-0.0004		1.23333	0.000276	1.23333	0.000409	1.23333	0.000181	1.23333	0.000381		1.23333	0.000276	1.23333	0.000174	1.23333	0.000181	1.23333	0.000148		1.23333	0.000276	1.23333	0.000118	1.23333	0.000181	1.23333	0.000207
	1.25	-0.00058	1.25	-0.000925	1.25	-0.000941		1.25	-0.000585	1.25	0.000292	1.25	-0.000459		1.25	0.000262	1.25	0.000409	1.25	0.00018	1.25	0.000353		1.25	0.000262	1.25	0.000166	1.25	0.00018	1.25	0.000152		1.25	0.000262	1.25	0.000122	1.25	0.00018	1.25	0.000187
	1.26667	-0.000559	1.26667	-0.000932	1.26667	-0.001015		1.26667	-0.000564	1.26667	0.00027	1.26667	-0.00045		1.26667	0.000257	1.26667	0.000421	1.26667	0.000184	1.26667	0.000332		1.26667	0.000257	1.26667	0.000174	1.26667	0.000184	1.26667	0.000149		1.26667	0.000257	1.26667	0.000113	1.26667	0.000184	1.26667	0.000194
	1.28333	-0.000589	1.28333	-0.000922	1.28333	-0.000875		1.28333	-0.000585	1.28333	0.000228	1.28333	-0.000446		1.28333	0.000236	1.28333	0.000415	1.28333	0.000194	1.28333	0.000317		1.28333	0.000236	1.28333	0.000149	1.28333	0.000194	1.28333	0.000132		1.28333	0.000236	1.28333	0.000122	1.28333	0.000194	1.28333	0.000186
	1.3	-0.000602	1.3	-0.000914	1.3	-0.000922		1.3	-0.000634	1.3	0.00024	1.3	-0.000426		1.3	0.000229	1.3	0.000392	1.3	0.000208	1.3	0.000315		1.3	0.000229	1.3	0.000125	1.3	0.000208	1.3	0.000124		1.3	0.000229	1.3	9.9e-05	1.3	0.000208	1.3	0.000228
	1.31667	-0.000635	1.31667	-0.000906	1.31667	-0.000968		1.31667	-0.000607	1.31667	0.000238	1.31667	-0.000428		1.31667	0.000226	1.31667	0.000379	1.31667	0.000209	1.31667	0.000328		1.31667	0.000226	1.31667	0.000151	1.31667	0.000209	1.31667	0.000109		1.31667	0.000226	1.31667	0.0001	1.31667	0.000209	1.31667	0.000187
	1.33333	-0.00066	1.33333	-0.000938	1.33333	-0.001018		1.33333	-0.000625	1.33333	0.00024	1.33333	-0.000463		1.33333	0.000218	1.33333	0.000349	1.33333	0.00016	1.33333	0.000306		1.33333	0.000218	1.33333	0.000142	1.33333	0.00016	1.33333	0.000108		1.33333	0.000218	1.33333	6.5e-05	1.33333	0.00016	1.33333	0.00018
	1.35	-0.000596	1.35	-0.000928	1.35	-0.001035		1.35	-0.000665	1.35	0.000259	1.35	-0.00046		1.35	0.000196	1.35	0.000352	1.35	0.000168	1.35	0.000313		1.35	0.000196	1.35	0.000103	1.35	0.000168	1.35	9.5e-05		1.35	0.000196	1.35	4.8e-05	1.35	0.000168	1.35	0.000171
	1.36667	-0.000611	1.36667	-0.000991	1.36667	-0.000997		1.36667	-0.000626	1.36667	0.000282	1.36667	-0.00052		1.36667	0.000194	1.36667	0.000371	1.36667	0.00016	1.36667	0.000306		1.36667	0.000194	1.36667	0.000126	1.36667	0.00016	1.36667	9.9e-05		1.36667	0.000194	1.36667	6.1e-05	1.36667	0.00016	1.36667	0.000175
	1.38333	-0.000657	1.38333	-0.001001	1.38333	-0.001059		1.38333	-0.000594	1.38333	0.000243	1.38333	-0.000503		1.38333	0.000187	1.38333	0.000364	1.38333	0.000144	1.38333	0.000302		1.38333	0.000187	1.38333	0.000104	1.38333	0.000144	1.38333	7.8e-05		1.38333	0.000187	1.38333	3.3e-05	1.38333	0.000144	1.38333	0.000163
	1.4	-0.000626	1.4	-0.000986	1.4	-0.00106		1.4	-0.000666	1.4	0.000221	1.4	-0.000479		1.4	0.000155	1.4	0.000322	1.4	0.000174	1.4	0.000276		1.4	0.000155	1.4	0.000102	1.4	0.000174	1.4	9.4e-05		1.4	0.000155	1.4	5e-05	1.4	0.000174	1.4	0.000146
	1.41667	-0.000627	1.41667	-0.001022	1.41667	-0.001057		1.41667	-0.000649	1.41667	0.000259	1.41667	-0.000476		1.41667	0.000162	1.41667	0.000365	1.41667	0.00016	1.41667	0.000274		1.41667	0.000162	1.41667	0.000111	1.41667	0.00016	1.41667	7.8e-05		1.41667	0.000162	1.41667	3e-05	1.41667	0.00016	1.41667	0.000136
	1.43333	-0.000673	1.43333	-0.001009	1.43333	-0.001084		1.43333	-0.000628	1.43333	0.000227	1.43333	-0.000527		1.43333	0.000164	1.43333	0.00035	1.43333	0.000155	1.43333	0.000241		1.43333	0.000164	1.43333	9.6e-05	1.43333	0.000155	1.43333	6.3e-05		1.43333	0.000164	1.43333	3.6e-05	1.43333	0.000155	1.43333	0.000124
	1.45	-0.000626	1.45	-0.00101	1.45	-0.001016		1.45	-0.000708	1.45	0.000243	1.45	-0.000524		1.45	0.000141	1.45	0.000328	1.45	0.000101	1.45	0.000286		1.45	0.000141	1.45	6.8e-05	1.45	0.000101	1.45	3.8e-05		1.45	0.000141	1.45	1.3e-05	1.45	0.000101	1.45	0.00014
	1.46667	-0.000719	1.46667	-0.001049	1.46667	-0.00105		1.46667	-0.000661	1.46667	0.000286	1.46667	-0.000589		1.46667	0.00015	1.46667	0.000331	1.46667	0.000127	1.46667	0.000282		1.46667	0.00015	1.46667	5.4e-05	1.46667	0.000127	1.46667	4.7e-05		1.46667	0.00015	1.46667	-1.8e-05	1.46667	0.000127	1.46667	0.000116
	1.48333	-0.000769	1.48333	-0.001013	1.48333	-0.0011		1.48333	-0.000747	1.48333	0.000215	1.48333	-0.00052		1.48333	0.000125	1.48333	0.000326	1.48333	0.000104	1.48333	0.000264		1.48333	0.000125	1.48333	6.6e-05	1.48333	0.000104	1.48333	2.7e-05		1.48333	0.000125	1.48333	6e-06	1.48333	0.000104	1.48333	8.2e-05
	1.5	-0.000669	1.5	-0.001086	1.5	-0.001088		1.5	-0.000738	1.5	0.000214	1.5	-0.000569		1.5	0.00011	1.5	0.000281	1.5	0.000123	1.5	0.000244		1.5	0.00011	1.5	4e-05	1.5	0.000123	1.5	1e-05		1.5	0.00011	1.5	-2.1e-05	1.5	0.000123	1.5	6.3e-05
	1.51667	-0.000707	1.51667	-0.001092	1.51667	-0.001138		1.51667	-0.000713	1.51667	0.000238	1.51667	-0.000586		1.51667	0.000103	1.51667	0.000274	1.51667	8.9e-05	1.51667	0.00024		1.51667	0.000103	1.51667	3.8e-05	1.51667	8.9e-05	1.51667	1.8e-05		1.51667	0.000103	1.51667	-1.3e-05	1.51667	8.9e-05	1.51667	7.2e-05
	1.53333	-0.000772	1.53333	-0.001095	1.53333	-0.001094		1.53333	-0.000735	1.53333	0.000206	1.53333	-0.000584		1.53333	9e-05	1.53333	0.000261	1.53333	7.3e-05	1.53333	0.000191		1.53333	9e-05	1.53333	4e-05	1.53333	7.3e-05	1.53333	8e-06		1.53333	9e-05	1.53333	-2.9e-05	1.53333	7.3e-05	1.53333	3.3e-05
	1.55	-0.000779	1.55	-0.001049	1.55	-0.001197		1.55	-0.00075	1.55	0.000208	1.55	-0.000622		1.55	0.0001	1.55	0.000208	1.55	8.7e-05	1.55	0.000174		1.55	0.0001	1.55	-8e-06	1.55	8.7e-05	1.55	1.3e-05		1.55	0.0001	1.55	-5e-05	1.55	8.7e-05	1.55	4.7e-05
	1.56667	-0.000785	1.56667	-0.001084	1.56667	-0.001236		1.56667	-0.000765	1.56667	0.000222	1.56667	-0.000594		1.56667	7.5e-05	1.56667	0.000243	1.56667	6.6e-05	1.56667	0.000206		1.56667	7.5e-05	1.56667	1e-05	1.56667	6.6e-05	1.56667	-1.2e-05		1.56667	7.5e-05	1.56667	-4.1e-05	1.56667	6.6e-05	1.56667	2.5e-05
	1.58333	-0.000771	1.58333	-0.001108	1.58333	-0.00116		1.58333	-0.000755	1.58333	0.000138	1.58333	-0.000634		1.58333	5.5e-05	1.58333	0.000194	1.58333	3.4e-05	1.58333	0.000192		1.58333	5.5e-05	1.58333	-1.1e-05	1.58333	3.4e-05	1.58333	-2.3e-05		1.58333	5.5e-05	1.58333	-7.8e-05	1.58333	3.4e-05	1.58333	2e-06
	1.6	-0.000824	1.6	-0.00109	1.6	-0.001131		1.6	-0.000719	1.6	0.000201	1.6	-0.000606		1.6	6.3e-05	1.6	0.000212	1.6	2.7e-05	1.6	0.000151		1.6	6.3e-05	1.6	-3.5e-05	1.6	2.7e-05	1.6	-4.7e-05		1.6	6.3e-05	1.6	-8.8e-05	1.6	2.7e-05	1.6	-2.6e-05
	1.61667	-0.000798	1.61667	-0.001169	1.61667	-0.001218		1.61667	-0.000805	1.61667	0.000204	1.61667	-0.000641		1.61667	3.6e-05	1.61667	0.000213	1.61667	3.8e-05	1.61667	0.000151		1.61667	3.6e-05	1.61667	-5e-05	1.61667	3.8e-05	1.61667	-6.1e-05		1.61667	3.6e-05	1.61667	-0.00012	1.61667	3.8e-05	1.61667	-3.9e-05
	1.63333	-0.000821	1.63333	-0.001162	1.63333	-0.001261		1.63333	-0.000771	1.63333	0.00023	1.63333	-0.000622		1.63333	1e-05	1.63333	0.000194	1.63333	1.4e-05	1.63333	0.000134		1.63333	1e-05	1.63333	-7.8e-05	1.63333	1.4e-05	1.63333	-7.7e-05		1.63333	1e-05	1.63333	-0.000139	1.63333	1.4e-05	1.63333	-5.7e-05
	1.65	-0.000836	1.65	-0.001142	1.65	-0.001231		1.65	-0.000832	1.65	0.000167	1.65	-0.000633		1.65	2.4e-05	1.65	0.000181	1.65	-2e-06	1.65	0.000135		1.65	2.4e-05	1.65	-8.3e-05	1.65	-2e-06	1.65	-8.5e-05		1.65	2.4e-05	1.65	-0.000133	1.65	-2e-06	1.65	-6e-05
	1.66667	-0.000803	1.66667	-0.001149	1.66667	-0.001257		1.66667	-0.000829	1.66667	0.00017	1.66667	-0.000618		1.66667	-3e-06	1.66667	0.000157	1.66667	-3.5e-05	1.66667	0.000105		1.66667	-3e-06	1.66667	-0.000114	1.66667	-3.5e-05	1.66667	-0.000129		1.66667	-3e-06	1.66667	-0.000134	1.66667	-3.5e-05	1.66667	-9.9e-05
	1.68333	-0.000847	1.68333	-0.001146	1.68333	-0.001265		1.68333	-0.000852	1.68333	0.000204	1.68333	-0.00064		1.68333	-1e-05	1.68333	0.000118	1.68333	-3.3e-05	1.68333	0.0001		1.68333	-1e-05	1.68333	-9.4e-05	1.68333	-3.3e-05	1.68333	-0.000124		1.68333	-1e-05	1.68333	-0.000181	1.68333	-3.3e-05	1.68333	-0.000106
	1.7	-0.000858	1.7	-0.001178	1.7	-0.001283		1.7	-0.00086	1.7	0.000157	1.7	-0.000663		1.7	-2.4e-05	1.7	0.00012	1.7	-4.6e-05	1.7	0.000107		1.7	-2.4e-05	1.7	-0.000106	1.7	-4.6e-05	1.7	-0.000133		1.7	-2.4e-05	1.7	-0.000192	1.7	-4.6e-05	1.7	-0.000117
	1.71667	-0.000842	1.71667	-0.001222	1.71667	-0.001307		1.71667	-0.000851	1.71667	0.000137	1.71667	-0.000666		1.71667	-6.4e-05	1.71667	6.9e-05	1.71667	-6.5e-05	1.71667	8.1e-05		1.71667	-6.4e-05	1.71667	-0.000138	1.71667	-6.5e-05	1.71667	-0.00017		1.71667	-6.4e-05	1.71667	-0.000201	1.71667	-6.5e-05	1.71667	-0.000151
	1.73333	-0.000806	1.73333	-0.001255	1.73333	-0.001355		1.73333	-0.000872	1.73333	0.000164	1.73333	-0.000716		1.73333	-6.6e-05	1.73333	4.9e-05	1.73333	-6.5e-05	1.73333	7.1e-05		1.73333	-6.6e-05	1.73333	-0.000188	1.73333	-6.5e-05	1.73333	-0.000191		1.73333	-6.6e-05	1.73333	-0.000262	1.73333	-6.5e-05	1.73333	-0.000164
	1.75	-0.00089	1.75	-0.001227	1.75	-0.001298		1.75	-0.000895	1.75	0.00017	1.75	-0.00072		1.75	-9.9e-05	1.75	3.6e-05	1.75	-9.2e-05	1.75	4.2e-05		1.75	-9.9e-05	1.75	-0.000182	1.75	-9.2e-05	1.75	-0.000161		1.75	-9.9e-05	1.75	-0.000253	1.75	-9.2e-05	1.75	-0.00017
	1.76667	-0.000846	1.76667	-0.001262	1.76667	-0.001357		1.76667	-0.000882	1.76667	0.000161	1.76667	-0.000663		1.76667	-0.00013	1.76667	3.1e-05	1.76667	-9.9e-05	1.76667	2e-05		1.76667	-0.00013	1.76667	-0.000183	1.76667	-9.9e-05	1.76667	-0.000202		1.76667	-0.00013	1.76667	-0.000285	1.76667	-9.9e-05	1.76667	-0.000163
	1.78333	-0.000904	1.78333	-0.001252	1.78333	-0.00137		1.78333	-0.000901	1.78333	0.000163	1.78333	-0.000706		1.78333	-0.000125	1.78333	-1e-06	1.78333	-0.000133	1.78333	1e-05		1.78333	-0.000125	1.78333	-0.000229	1.78333	-0.000133	1.78333	-0.000204		1.78333	-0.000125	1.78333	-0.000289	1.78333	-0.000133	1.78333	-0.0002
	1.8	-0.000924	1.8	-0.001275	1.8	-0.001355		1.8	-0.000907	1.8	0.000103	1.8	-0.000723		1.8	-0.00015	1.8	-1.4e-05	1.8	-0.000136	1.8	-2.2e-05		1.8	-0.00015	1.8	-0.000224	1.8	-0.000136	1.8	-0.000232		1.8	-0.00015	1.8	-0.000327	1.8	-0.000136	1.8	-0.000204
	1.81667	-0.000883	1.81667	-0.001317	1.81667	-0.001382		1.81667	-0.000954	1.81667	0.000109	1.81667	-0.000717		1.81667	-0.00016	1.81667	-2.6e-05	1.81667	-0.000157	1.81667	-4.4e-05		1.81667	-0.00016	1.81667	-0.00023	1.81667	-0.000157	1.81667	-0.000245		1.81667	-0.00016	1.81667	-0.00034	1.81667	-0.000157	1.81667	-0.000221
	1.83333	-0.000913	1.83333	-0.001308	1.83333	-0.001404		1.83333	-0.000951	1.83333	0.000125	1.83333	-0.00073		1.83333	-0.000175	1.83333	-4.8e-05	1.83333	-0.000194	1.83333	-5e-05		1.83333	-0.000175	1.83333	-0.000278	1.83333	-0.000194	1.83333	-0.000275		1.83333	-0.000175	1.83333	-0.000338	1.83333	-0.000194	1.83333	-0.000234
	1.85	-0.000932	1.85	-0.001339	1.85	-0.001393		1.85	-0.000958	1.85	7.3e-05	1.85	-0.000742		1.85	-0.000214	1.85	-6.2e-05	1.85	-0.000186	1.85	-7.7e-05		1.85	-0.000214	1.85	-0.000303	1.85	-0.000186	1.85	-0.000296		1.85	-0.000214	1.85	-0.000358	1.85	-0.000186	1.85	-0.000289
	1.86667	-0.001038	1.86667	-0.001332	1.86667	-0.001461		1.86667	-0.001006	1.86667	3.2e-05	1.86667	-0.000765		1.86667	-0.000242	1.86667	-5.9e-05	1.86667	-0.000201	1.86667	-8.2e-05		1.86667	-0.000242	1.86667	-0.000321	1.86667	-0.000201	1.86667	-0.000348		1.86667	-0.000242	1.86667	-0.000386	1.86667	-0.000201	1.86667	-0.00028
	1.88333	-0.001004	1.88333	-0.0014	1.88333	-0.001453		1.88333	-0.000994	1.88333	5.5e-05	1.88333	-0.000817		1.88333	-0.00022	1.88333	-0.000119	1.88333	-0.000226	1.88333	-7.5e-05		1.88333	-0.00022	1.88333	-0.000349	1.88333	-0.000226	1.88333	-0.000335		1.88333	-0.00022	1.88333	-0.000395	1.88333	-0.000226	1.88333	-0.000262
	1.9	-0.001031	1.9	-0.001376	1.9	-0.001476		1.9	-0.000946	1.9	0.000116	1.9	-0.000815		1.9	-0.000259	1.9	-0.000107	1.9	-0.000205	1.9	-0.00015		1.9	-0.000259	1.9	-0.000385	1.9	-0.000205	1.9	-0.000352		1.9	-0.000259	1.9	-0.000424	1.9	-0.000205	1.9	-0.000274
	1.91667	-0.001044	1.91667	-0.001407	1.91667	-0.001455		1.91667	-0.001041	1.91667	5.7e-05	1.91667	-0.000814		1.91667	-0.0003	1.91667	-0.00014	1.91667	-0.000234	1.91667	-0.000152		1.91667	-0.0003	1.91667	-0.000384	1.91667	-0.000234	1.91667	-0.000371		1.91667	-0.0003	1.91667	-0.000455	1.91667	-0.000234	1.91667	-0.000362
	1.93333	-0.001001	1.93333	-0.001417	1.93333	-0.001521		1.93333	-0.000976	1.93333	2e-05	1.93333	-0.000897		1.93333	-0.000313	1.93333	-0.000124	1.93333	-0.000253	1.93333	-0.000154		1.93333	-0.000313	1.93333	-0.000407	1.93333	-0.000253	1.93333	-0.00038		1.93333	-0.000313	1.93333	-0.000445	1.93333	-0.000253	1.93333	-0.000347
	1.95	-0.001026	1.95	-0.001452	1.95	-0.001584		1.95	-0.001025	1.95	4.2e-05	1.95	-0.000821		1.95	-0.000319	1.95	-0.000167	1.95	-0.000268	1.95	-0.000172		1.95	-0.000319	1.95	-0.00042	1.95	-0.000268	1.95	-0.000418		1.95	-0.000319	1.95	-0.000472	1.95	-0.000268	1.95	-0.000373
	1.96667	-0.001135	1.96667	-0.001485	1.96667	-0.001605		1.96667	-0.001061	1.96667	3.4e-05	1.96667	-0.000865		1.96667	-0.00035	1.96667	-0.000188	1.96667	-0.00032	1.96667	-0.000196		1.96667	-0.00035	1.96667	-0.000461	1.96667	-0.00032	1.96667	-0.000432		1.96667	-0.00035	1.96667	-0.000482	1.96667	-0.00032	1.96667	-0.000388
	1.98333	-0.001128	1.98333	-0.001514	1.98333	-0.001693		1.98333	-0.001086	1.98333	-1.3e-05	1.98333	-0.000913		1.98333	-0.000361	1.98333	-0.00022	1.98333	-0.000353	1.98333	-0.00025		1.98333	-0.000361	1.98333	-0.000451	1.98333	-0.000353	1.98333	-0.000471		1.98333	-0.000361	1.98333	-0.000489	1.98333	-0.000353	1.98333	-0.0004
	2	-0.001254	2	-0.001635	2	-0.001894		2	-0.001115	2	1.3e-05	2	-0.000998		2	-0.000406	2	-0.000229	2	-0.000322	2	-0.00025		2	-0.000406	2	-0.000466	2	-0.000322	2	-0.0005		2	-0.000406	2	-0.000554	2	-0.000322	2	-0.000448
	2.01667	-0.001258	2.01667	-0.001743	2.01667	-0.00202		2.01667	-0.001294	2.01667	-7.3e-05	2.01667	-0.001058		2.01667	-0.00041	2.01667	-0.000271	2.01667	-0.000388	2.01667	-0.000288		2.01667	-0.00041	2.01667	-0.000515	2.01667	-0.000388	2.01667	-0.000508		2.01667	-0.00041	2.01667	-0.000596	2.01667	-0.000388	2.01667	-0.000464
	2.03333	-0.001443	2.03333	-0.001998	2.03333	-0.002143		2.03333	-0.001412	2.03333	-0.000195	2.03333	-0.001352		2.03333	-0.000452	2.03333	-0.000315	2.03333	-0.000402	2.03333	-0.000283		2.03333	-0.000452	2.03333	-0.000546	2.03333	-0.000402	2.03333	-0.000546		2.03333	-0.000452	2.03333	-0.000634	2.03333	-0.000402	2.03333	-0.000452
	2.05	-0.001629	2.05	-0.002117	2.05	-0.00244		2.05	-0.001551	2.05	-0.000436	2.05	-0.001505		2.05	-0.00048	2.05	-0.000317	2.05	-0.000465	2.05	-0.000342		2.05	-0.00048	2.05	-0.000573	2.05	-0.000465	2.05	-0.000584		2.05	-0.00048	2.05	-0.000656	2.05	-0.000465	2.05	-0.000509
	2.06667	-0.001847	2.06667	-0.002309	2.06667	-0.002666		2.06667	-0.00181	2.06667	-0.000625	2.06667	-0.001717		2.06667	-0.000524	2.06667	-0.000373	2.06667	-0.000503	2.06667	-0.000335		2.06667	-0.000524	2.06667	-0.000615	2.06667	-0.000503	2.06667	-0.000626		2.06667	-0.000524	2.06667	-0.000714	2.06667	-0.000503	2.06667	-0.000555
	2.08333	-0.002059	2.08333	-0.002566	2.08333	-0.002866		2.08333	-0.002056	2.08333	-0.000874	2.08333	-0.002008		2.08333	-0.000544	2.08333	-0.000396	2.08333	-0.000511	2.08333	-0.000407		2.08333	-0.000544	2.08333	-0.000642	2.08333	-0.000511	2.08333	-0.00067		2.08333	-0.000544	2.08333	-0.000716	2.08333	-0.000511	2.08333	-0.000583
	2.1	-0.002264	2.1	-0.002716	2.1	-0.00301		2.1	-0.002156	2.1	-0.001089	2.1	-0.002217		2.1	-0.000608	2.1	-0.000416	2.1	-0.000529	2.1	-0.000421		2.1	-0.000608	2.1	-0.000669	2.1	-0.000529	2.1	-0.000684		2.1	-0.000608	2.1	-0.000831	2.1	-0.000529	2.1	-0.000581
	2.11667	-0.00246	2.11667	-0.002863	2.11667	-0.003169		2.11667	-0.002377	2.11667	-0.001255	2.11667	-0.002404		2.11667	-0.000603	2.11667	-0.000429	2.11667	-0.000566	2.11667	-0.000443		2.11667	-0.000603	2.11667	-0.000733	2.11667	-0.000566	2.11667	-0.000714		2.11667	-0.000603	2.11667	-0.000797	2.11667	-0.000566	2.11667	-0.00065
	2.13333	-0.002667	2.13333	-0.003035	2.13333	-0.003288		2.13333	-0.002634	2.13333	-0.001468	2.13333	-0.002582		2.13333	-0.000665	2.13333	-0.00047	2.13333	-0.000571	2.13333	-0.000496		2.13333	-0.000665	2.13333	-0.000749	2.13333	-0.000571	2.13333	-0.000744		2.13333	-0.000665	2.13333	-0.000855	2.13333	-0.000571	2.13333	-0.000682
	2.15	-0.00273	2.15	-0.003136	2.15	-0.003435		2.15	-0.002792	2.15	-0.001635	2.15	-0.002691		2.15	-0.000661	2.15	-0.000492	2.15	-0.000578	2.15	-0.000497		2.15	-0.000661	2.15	-0.000798	2.15	-0.000578	2.15	-0.000788		2.15	-0.000661	2.15	-0.000886	2.15	-0.000578	2.15	-0.000716
	2.16667	-0.002885	2.16667	-0.003238	2.16667	-0.003486		2.16667	-0.002854	2.16667	-0.001696	2.16667	-0.002821		2.16667	-0.000694	2.16667	-0.000528	2.16667	-0.000634	2.16667	-0.000552		2.16667	-0.000694	2.16667	-0.000814	2.16667	-0.000634	2.16667	-0.000802		2.16667	-0.000694	2.16667	-0.000898	2.16667	-0.000634	2.16667	-0.000763
	2.18333	-0.002972	2.18333	-0.003358	2.18333	-0.003559		2.18333	-0.003017	2.18333	-0.001905	2.18333	-0.002871		2.18333	-0.000713	2.18333	-0.000565	2.18333	-0.000668	2.18333	-0.00057		2.18333	-0.000713	2.18333	-0.000813	2.18333	-0.000668	2.18333	-0.00082		2.18333	-0.000713	2.18333	-0.000922	2.18333	-0.000668	2.18333	-0.000777
	2.2	-0.003053	2.2	-0.003388	2.2	-0.003603		2.2	-0.003158	2.2	-0.001939	2.2	-0.002967		2.2	-0.000768	2.2	-0.000664	2.2	-0.000706	2.2	-0.000608		2.2	-0.000768	2.2	-0.00082	2.2	-0.000706	2.2	-0.000848		2.2	-0.000768	2.2	-0.000983	2.2	-0.000706	2.2	-0.000812
	2.21667	-0.003127	2.21667	-0.003486	2.21667	-0.003645		2.21667	-0.003256	2.21667	-0.002063	2.21667	-0.003023		2.21667	-0.00084	2.21667	-0.000818	2.21667	-0.000757	2.21667	-0.000749		2.21667	-0.00084	2.21667	-0.000874	2.21667	-0.000757	2.21667	-0.000857		2.21667	-0.00084	2.21667	-0.001074	2.21667	-0.000757	2.21667	-0.000883
	2.23333	-0.003197	2.23333	-0.003538	2.23333	-0.003617		2.23333	-0.003261	2.23333	-0.002148	2.23333	-0.003038		2.23333	-0.001017	2.23333	-0.001002	2.23333	-0.000886	2.23333	-0.000912		2.23333	-0.001017	2.23333	-0.000955	2.23333	-0.000886	2.23333	-0.000962		2.23333	-0.001017	2.23333	-0.001184	2.23333	-0.000886	2.23333	-0.001019
	2.25	-0.003222	2.25	-0.003501	2.25	-0.00367		2.25	-0.003312	2.25	-0.002209	2.25	-0.003118		2.25	-0.001225	2.25	-0.001179	2.25	-0.001043	2.25	-0.001165		2.25	-0.001225	2.25	-0.001099	2.25	-0.001043	2.25	-0.001071		2.25	-0.001225	2.25	-0.001334	2.25	-0.001043	2.25	-0.001166
	2.26667	-0.003209	2.26667	-0.003391	2.26667	-0.003534		2.26667	-0.003352	2.26667	-0.002267	2.26667	-0.003159		2.26667	-0.001484	2.26667	-0.001437	2.26667	-0.001259	2.26667	-0.001449		2.26667	-0.001484	2.26667	-0.001268	2.26667	-0.001259	2.26667	-0.001222		2.26667	-0.001484	2.26667	-0.001533	2.26667	-0.001259	2.26667	-0.00136
	2.28333	-0.003047	2.28333	-0.003239	2.28333	-0.00337		2.28333	-0.00328	2.28333	-0.002209	2.28333	-0.003028		2.28333	-0.001777	2.28333	-0.001711	2.28333	-0.001557	2.28333	-0.001748		2.28333	-0.001777	2.28333	-0.001468	2.28333	-0.001557	2.28333	-0.001423		2.28333	-0.001777	2.28333	-0.001822	2.28333	-0.001557	2.28333	-0.001551
	2.3	-0.002966	2.3	-0.003042	2.3	-0.003223		2.3	-0.003208	2.3	-0.00207	2.3	-0.002798		2.3	-0.002081	2.3	-0.001997	2.3	-0.001867	2.3	-0.002043		2.3	-0.002081	2.3	-0.001774	2.3	-0.001867	2.3	-0.001599		2.3	-0.002081	2.3	-0.002169	2.3	-0.001867	2.3	-0.001844
	2.31667	-0.002792	2.31667	-0.002837	2.31667	-0.00301		2.31667	-0.003048	2.31667	-0.00188	2.31667	-0.002628		2.31667	-0.002344	2.31667	-0.00228	2.31667	-0.002176	2.31667	-0.002329		2.31667	-0.002344	2.31667	-0.00211	2.31667	-0.002176	2.31667	-0.001901		2.31667	-0.002344	2.31667	-0.002477	2.31667	-0.002176	2.31667	-0.002131
	2.33333	-0.002604	2.33333	-0.002632	2.33333	-0.002817		2.33333	-0.002842	2.33333	-0.001721	2.33333	-0.002385		2.33333	-0.002654	2.33333	-0.002521	2.33333	-0.002456	2.33333	-0.002587		2.33333	-0.002654	2.33333	-0.002423	2.33333	-0.002456	2.33333	-0.002149		2.33333	-0.002654	2.33333	-0.002804	2.33333	-0.002456	2.33333	-0.002429
	2.35	-0.002267	2.35	-0.002396	2.35	-0.002674		2.35	-0.002671	2.35	-0.001399	2.35	-0.002156		2.35	-0.00289	2.35	-0.002719	2.35	-0.002727	2.35	-0.002794		2.35	-0.00289	2.35	-0.002703	2.35	-0.002727	2.35	-0.00243		2.35	-0.00289	2.35	-0.003068	2.35	-0.002727	2.35	-0.002671
	2.36667	-0.002117	2.36667	-0.002117	2.36667	-0.002502		2.36667	-0.002455	2.36667	-0.001085	2.36667	-0.001896		2.36667	-0.00309	2.36667	-0.002875	2.36667	-0.002945	2.36667	-0.002959		2.36667	-0.00309	2.36667	-0.002959	2.36667	-0.002945	2.36667	-0.002733		2.36667	-0.00309	2.36667	-0.003254	2.36667	-0.002945	2.36667	-0.002903
	2.38333	-0.001897	2.38333	-0.001976	2.38333	-0.002331		2.38333	-0.002254	2.38333	-0.000862	2.38333	-0.001653		2.38333	-0.003288	2.38333	-0.00302	2.38333	-0.003125	2.38333	-0.003109		2.38333	-0.003288	2.38333	-0.003172	2.38333	-0.003125	2.38333	-0.002951		2.38333	-0.003288	2.38333	-0.003425	2.38333	-0.003125	2.38333	-0.003084
	2.4	-0.001718	2.4	-0.00175	2.4	-0.002117		2.4	-0.002052	2.4	-0.000563	2.4	-0.001444		2.4	-0.003351	2.4	-0.003147	2.4	-0.003256	2.4	-0.003234		2.4	-0.003351	2.4	-0.003336	2.4	-0.003256	2.4	-0.003148		2.4	-0.003351	2.4	-0.003558	2.4	-0.003256	2.4	-0.003236
	2.41667	-0.001541	2.41667	-0.001672	2.41667	-0.002133		2.41667	-0.001832	2.41667	-0.000375	2.41667	-0.001391		2.41667	-0.003472	2.41667	-0.003229	2.41667	-0.003362	2.41667	-0.003321		2.41667	-0.003472	2.41667	-0.003516	2.41667	-0.003362	2.41667	-0.003313		2.41667	-0.003472	2.41667	-0.003688	2.41667	-0.003362	2.41667	-0.003371
	2.43333	-0.00148	2.43333	-0.001718	2.43333	-0.002129		2.43333	-0.00178	2.43333	-0.000377	2.43333	-0.001228		2.43333	-0.003578	2.43333	-0.003281	2.43333	-0.003484	2.43333	-0.003414		2.43333	-0.003578	2.43333	-0.003617	2.43333	-0.003484	2.43333	-0.00341		2.43333	-0.003578	2.43333	-0.003734	2.43333	-0.003484	2.43333	-0.003508
	2.45	-0.001435	2.45	-0.001666	2.45	-0.002123		2.45	-0.001738	2.45	-0.000271	2.45	-0.001207		2.45	-0.003598	2.45	-0.003323	2.45	-0.003574	2.45	-0.003466		2.45	-0.003598	2.45	-0.003703	2.45	-0.003574	2.45	-0.003534		2.45	-0.003598	2.45	-0.003821	2.45	-0.003574	2.45	-0.00355
	2.46667	-0.001428	2.46667	-0.001749	2.46667	-0.002051		2.46667	-0.001666	2.46667	-0.000274	2.46667	-0.001254		2.46667	-0.003667	2.46667	-0.003396	2.46667	-0.003637	2.46667	-0.003546		2.46667	-0.003667	2.46667	-0.003763	2.46667	-0.003637	2.46667	-0.003631		2.46667	-0.003667	2.46667	-0.003899	2.46667	-0.003637	2.46667	-0.003643
	2.48333	-0.001394	2.48333	-0.001802	2.48333	-0.002027		2.48333	-0.001642	2.48333	-0.000115	2.48333	-0.001174		2.48333	-0.00373	2.48333	-0.003461	2.48333	-0.003718	2.48333	-0.003593		2.48333	-0.00373	2.48333	-0.003795	2.48333	-0.003718	2.48333	-0.00374		2.48333	-0.00373	2.48333	-0.003993	2.48333	-0.003718	2.48333	-0.003696
	2.5	-0.001318	2.5	-0.001787	2.5	-0.001927		2.5	-0.001608	2.5	0.000388	2.5	-0.001033		2.5	-0.003802	2.5	-0.003541	2.5	-0.003791	2.5	-0.003677		2.5	-0.003802	2.5	-0.003896	2.5	-0.003791	2.5	-0.003781		2.5	-0.003802	2.5	-0.004024	2.5	-0.003791	2.5	-0.003765
	2.51667	-0.001069	2.51667	-0.001838	2.51667	-0.001901		2.51667	-0.001486	2.51667	0.001682	2.51667	-0.000425		2.51667	-0.003883	2.51667	-0.003631	2.51667	-0.003886	2.51667	-0.003829		2.51667	-0.003883	2.51667	-0.003924	2.51667	-0.003886	2.51667	-0.003841		2.51667	-0.003883	2.51667	-0.004132	2.51667	-0.003886	2.51667	-0.003819
	2.53333	-0.000523	2.53333	-0.001782	2.53333	-0.001734		2.53333	-0.001121	2.53333	0.004348	2.53333	0.000924		2.53333	-0.00394	2.53333	-0.003701	2.53333	-0.00396	2.53333	-0.003864		2.53333	-0.00394	2.53333	-0.004024	2.53333	-0.00396	2.53333	-0.003875		2.53333	-0.00394	2.53333	-0.004185	2.53333	-0.00396	2.53333	-0.003896
	2.55	0.000326	2.55	-0.001698	2.55	-0.001386		2.55	-0.000497	2.55	0.008344	2.55	0.00291		2.55	-0.004006	2.55	-0.003705	2.55	-0.003989	2.55	-0.003929		2.55	-0.004006	2.55	-0.004081	2.55	-0.003989	2.55	-0.003977		2.55	-0.004006	2.55	-0.004233	2.55	-0.003989	2.55	-0.003955
	2.56667	0.001423	2.56667	-0.001483	2.56667	-0.000799		2.56667	0.000374	2.56667	0.013514	2.56667	0.005193		2.56667	-0.004019	2.56667	-0.003749	2.56667	-0.004019	2.56667	-0.003895		2.56667	-0.004019	2.56667	-0.00414	2.56667	-0.004019	2.56667	-0.004023		2.56667	-0.004019	2.56667	-0.004252	2.56667	-0.004019	2.56667	-0.003989
	2.58333	0.003051	2.58333	-0.001125	2.58333	0.000195		2.58333	0.001249	2.58333	0.018644	2.58333	0.006948		2.58333	-0.003997	2.58333	-0.003705	2.58333	-0.004047	2.58333	-0.003893		2.58333	-0.003997	2.58333	-0.004165	2.58333	-0.004047	2.58333	-0.00409		2.58333	-0.003997	2.58333	-0.004243	2.58333	-0.004047	2.58333	-0.003968
	2.6	0.004901	2.6	-0.000674	2.6	0.001781		2.6	0.002018	2.6	0.021897	2.6	0.0073		2.6	-0.003874	2.6	-0.003635	2.6	-0.004006	2.6	-0.003807		2.6	-0.003874	2.6	-0.004137	2.6	-0.004006	2.6	-0.004067		2.6	-0.003874	2.6	-0.004231	2.6	-0.004006	2.6	-0.003945
	2.61667	0.006643	2.61667	-0.000114	2.61667	0.004088		2.61667	0.002596	2.61667	0.022421	2.61667	0.006353		2.61667	-0.003738	2.61667	-0.003309	2.61667	-0.003939	2.61667	-0.003582		2.61667	-0.003738	2.61667	-0.004091	2.61667	-0.003939	2.61667	-0.004058		2.61667	-0.003738	2.61667	-0.004169	2.61667	-0.003939	2.61667	-0.003855
	2.63333	0.007515	2.63333	0.000408	2.63333	0.006953		2.63333	0.003209	2.63333	0.021419	2.63333	0.005609		2.63333	-0.003246	2.63333	-0.002553	2.63333	-0.003704	2.63333	-0.003047		2.63333	-0.003246	2.63333	-0.003878	2.63333	-0.003704	2.63333	-0.003985		2.63333	-0.003246	2.63333	-0.003999	2.63333	-0.003704	2.63333	-0.003611
	2.65	0.007965	2.65	0.000821	2.65	0.009894		2.65	0.004223	2.65	0.020743	2.65	0.005767		2.65	-0.002202	2.65	-0.001135	2.65	-0.003024	2.65	-0.001864		2.65	-0.002202	2.65	-0.003354	2.65	-0.003024	2.65	-0.003691		2.65	-0.002202	2.65	-0.003437	2.65	-0.003024	2.65	-0.002886
	2.66667	0.008767	2.66667	0.001427	2.66667	0.013835		2.66667	0.00577	2.66667	0.02106	2.66667	0.006849		2.66667	-0.00068	2.66667	0.000773	2.66667	-0.00182	2.66667	5.4e-05		2.66667	-0.00068	2.66667	-0.002288	2.66667	-0.00182	2.66667	-0.002883		2.66667	-0.00068	2.66667	-0.002338	2.66667	-0.00182	2.66667	-0.001631
	2.68333	0.010455	2.68333	0.002469	2.68333	0.019141		2.68333	0.008129	2.68333	0.022244	2.68333	0.008786		2.68333	0.001166	2.68333	0.002768	2.68333	-0.000169	2.68333	0.002079		2.68333	0.001166	2.68333	-0.000819	2.68333	-0.000169	2.68333	-0.001523		2.68333	0.001166	2.68333	-0.000798	2.68333	-0.000169	2.68333	5.7e-05
	2.7	0.012896	2.7	0.004102	2.7	0.0244		2.7	0.011298	2.7	0.024223	2.7	0.011528		2.7	0.003073	2.7	0.004979	2.7	0.001696	2.7	0.004316		2.7	0.003073	2.7	0.000973	2.7	0.001696	2.7	0.00017		2.7	0.003073	2.7	0.001103	2.7	0.001696	2.7	0.002022
	2.71667	0.015729	2.71667	0.005928	2.71667	0.028555		2.71667	0.015361	2.71667	0.026727	2.71667	0.015542		2.71667	0.004888	2.71667	0.006706	2.71667	0.003709	2.71667	0.006327		2.71667	0.004888	2.71667	0.002865	2.71667	0.003709	2.71667	0.002132		2.71667	0.004888	2.71667	0.003184	2.71667	0.003709	2.71667	0.004084
	2.73333	0.018713	2.73333	0.007667	2.73333	0.032138		2.73333	0.020843	2.73333	0.030067	2.73333	0.021883		2.73333	0.00589	2.73333	0.007483	2.73333	0.005225	2.73333	0.007454		2.73333	0.00589	2.73333	0.004258	2.73333	0.005225	2.73333	0.004105		2.73333	0.00589	2.73333	0.004884	2.73333	0.005225	2.73333	0.005848
	2.75	0.021899	2.75	0.009316	2.75	0.036044		2.75	0.029285	2.75	0.036362	2.75	0.035303		2.75	0.005986	2.75	0.007458	2.75	0.005829	2.75	0.007775		2.75	0.005986	2.75	0.004939	2.75	0.005829	2.75	0.005624		2.75	0.005986	2.75	0.005737	2.75	0.005829	2.75	0.006784
	2.76667	0.025447	2.76667	0.011271	2.76667	0.040575		2.76667	0.042795	2.76667	0.049374	2.76667	0.061534		2.76667	0.005792	2.76667	0.00714	2.76667	0.005784	2.76667	0.007895		2.76667	0.005792	2.76667	0.004961	2.76667	0.005784	2.76667	0.006309		2.76667	0.005792	2.76667	0.005716	2.76667	0.005784	2.76667	0.006976
	2.78333	0.029901	2.78333	0.013749	2.78333	0.04638		2.78333	0.061181	2.78333	0.068859	2.78333	0.092468		2.78333	0.005792	2.78333	0.007175	2.78333	0.005609	2.78333	0.008229		2.78333	0.005792	2.78333	0.004712	2.78333	0.005609	2.78333	0.006366		2.78333	0.005792	2.78333	0.005334	2.78333	0.005609	2.78333	0.006708
	2.8	0.03498	2.8	0.017259	2.8	0.054235		2.8	0.07792	2.8	0.086371	2.8	0.111507		2.8	0.006122	2.8	0.007539	2.8	0.005754	2.8	0.008791		2.8	0.006122	2.8	0.004637	2.8	0.005754	2.8	0.006175		2.8	0.006122	2.8	0.005005	2.8	0.005754	2.8	0.006487
	2.81667	0.040039	2.81667	0.022164	2.81667	0.064449		2.81667	0.086013	2.81667	0.095067	2.81667	0.114364		2.81667	0.006034	2.81667	0.007341	2.81667	0.006021	2.81667	0.00875		2.81667	0.006034	2.81667	0.004565	2.81667	0.006021	2.81667	0.006011		2.81667	0.006034	2.81667	0.004786	2.81667	0.006021	2.81667	0.006259
	2.83333	0.044207	2.83333	0.027936	2.83333	0.074371		2.83333	0.08491	2.83333	0.094276	2.83333	0.105599		2.83333	0.004865	2.83333	0.005848	2.83333	0.005532	2.83333	0.007238		2.83333	0.004865	2.83333	0.003919	2.83333	0.005532	2.83333	0.005699		2.83333	0.004865	2.83333	0.004366	2.83333	0.005532	2.83333	0.005529
	2.85	0.046618	2.85	0.033156	2.85	0.080509		2.85	0.078664	2.85	0.087194	2.85	0.092336		2.85	0.003149	2.85	0.004167	2.85	0.004129	2.85	0.005238		2.85	0.003149	2.85	0.00279	2.85	0.004129	2.85	0.004764		2.85	0.003149	2.85	0.003398	2.85	0.004129	2.85	0.004286
	2.86667	0.047346	2.86667	0.036093	2.86667	0.082242		2.86667	0.071572	2.86667	0.078465	2.86667	0.07943		2.86667	0.001817	2.86667	0.0031	2.86667	0.002511	2.86667	0.003963		2.86667	0.001817	2.86667	0.001865	2.86667	0.002511	2.86667	0.00338		2.86667	0.001817	2.86667	0.002303	2.86667	0.002511	2.86667	0.002992
	2.88333	0.04625	2.88333	0.036281	2.88333	0.080823		2.88333	0.065262	2.88333	0.07057	2.88333	0.069352		2.88333	0.000958	2.88333	0.002437	2.88333	0.001383	2.88333	0.003378		2.88333	0.000958	2.88333	0.001112	2.88333	0.001383	2.88333	0.002247		2.88333	0.000958	2.88333	0.001361	2.88333	0.001383	2.88333	0.001962
	2.9	0.043768	2.9	0.034935	2.9	0.077613		2.9	0.059956	2.9	0.064878	2.9	0.064528		2.9	0.000409	2.9	0.002017	2.9	0.000725	2.9	0.003134		2.9	0.000409	2.9	0.000547	2.9	0.000725	2.9	0.001424		2.9	0.000409	2.9	0.000579	2.9	0.000725	2.9	0.001165
	2.91667	0.042113	2.91667	0.033987	2.91667	0.074326		2.91667	0.056468	2.91667	0.062731	2.91667	0.069763		2.91667	0.000218	2.91667	0.001701	2.91667	0.000673	2.91667	0.003037		2.91667	0.000218	2.91667	0.00026	2.91667	0.000673	2.91667	0.000926		2.91667	0.000218	2.91667	0.000114	2.91667	0.000673	2.91667	0.000837
	2.93333	0.043706	2.93333	0.036895	2.93333	0.072996		2.93333	0.056135	2.93333	0.066837	2.93333	0.091926		2.93333	0.000178	2.93333	0.001461	2.93333	0.00101	2.93333	0.002755		2.93333	0.000178	2.93333	0.000349	2.93333	0.00101	2.93333	0.000924		2.93333	0.000178	2.93333	-5.1e-05	2.93333	0.00101	2.93333	0.000829
	2.95	0.052612	2.95	0.051337	2.95	0.076924		2.95	0.061818	2.95	0.080631	2.95	0.130302		2.95	7e-05	2.95	0.001276	2.95	0.001181	2.95	0.002284		2.95	7e-05	2.95	0.000493	2.95	0.001181	2.95	0.00116		2.95	7e-05	2.95	-4.1e-05	2.95	0.001181	2.95	0.000827
	2.96667	0.074331	2.96667	0.086871	2.96667	0.093318		2.96667	0.075898	2.96667	0.10416	2.96667	0.165722		2.96667	-8.6e-05	2.96667	0.001072	2.96667	0.00104	2.96667	0.001813		2.96667	-8.6e-05	2.96667	0.000529	2.96667	0.00104	2.96667	0.001202		2.96667	-8.6e-05	2.96667	-4.5e-05	2.96667	0.00104	2.96667	0.00063
	2.98333	0.103176	2.98333	0.131781	2.98333	0.143928		2.98333	0.097135	2.98333	0.12919	2.98333	0.17119		2.98333	-0.000167	2.98333	0.000973	2.98333	0.000659	2.98333	0.001401		2.98333	-0.000167	2.98333	0.0004	2.98333	0.000659	2.98333	0.001015		2.98333	-0.000167	2.98333	-0.000121	2.98333	0.000659	2.98333	0.000394
	3	0.119129	3	0.147861	3	0.251097		3	0.116741	3	0.141214	3	0.16629		3	-0.000223	3	0.000998	3	0.000274	3	0.001158		3	-0.000223	3	0.000223	3	0.000274	3	0.000696		3	-0.000223	3	-0.000177	3	0.000274	3	0.000196
	3.01667	0.110927	3.01667	0.123405	3.01667	0.379226		3.01667	0.121815	3.01667	0.132225	3.01667	0.108416		3.01667	-0.000213	3.01667	0.00105	3.01667	5.5e-05	3.01667	0.001072		3.01667	-0.000213	3.01667	9.7e-05	3.01667	5.5e-05	3.01667	0.000464		3.01667	-0.000213	3.01667	-0.000179	3.01667	5.5e-05	3.01667	0.000122
	3.03333	0.090797	3.03333	0.087757	3.03333	0.439493		3.03333	0.108787	3.03333	0.108568	3.03333	0.057692		3.03333	-0.000176	3.03333	0.001342	3.03333	-7.3e-05	3.03333	0.001107		3.03333	-0.000176	3.03333	4.9e-05	3.03333	-7.3e-05	3.03333	0.000231		3.03333	-0.000176	3.03333	-0.000173	3.03333	-7.3e-05	3.03333	6.5e-05
	3.05	0.096548	3.05	0.067356	3.05	0.385964		3.05	0.096692	3.05	0.095189	3.05	0.043427		3.05	-0.000172	3.05	0.001837	3.05	-0.000149	3.05	0.001305		3.05	-0.000172	3.05	5.4e-05	3.05	-0.000149	3.05	0.000217		3.05	-0.000172	3.05	-0.000169	3.05	-0.000149	3.05	4.1e-05
	3.06667	0.064568	3.06667	0.085021	3.06667	0.324485		3.06667	0.069497	3.06667	0.058801	3.06667	0.038552		3.06667	-0.000177	3.06667	0.002744	3.06667	-0.000196	3.06667	0.001875		3.06667	-0.000177	3.06667	0.000142	3.06667	-0.000196	3.06667	0.000171		3.06667	-0.000177	3.06667	-0.000142	3.06667	-0.000196	3.06667	8e-05
	3.08333	0.042601	3.08333	0.048243	3.08333	0.192878		3.08333	0.045154	3.08333	0.041165	3.08333	0.035092		3.08333	-9.4e-05	3.08333	0.004073	3.08333	-0.000197	3.08333	0.002914		3.08333	-9.4e-05	3.08333	0.000307	3.08333	-0.000197	3.08333	0.000287		3.08333	-9.4e-05	3.08333	-9.9e-05	3.08333	-0.000197	3.08333	0.000142
	3.1	0.038465	3.1	0.033823	3.1	0.121769		3.1	0.039209	3.1	0.035594	3.1	0.031398		3.1	-2.4e-05	3.1	0.005426	3.1	-0.00011	3.1	0.004545		3.1	-2.4e-05	3.1	0.000608	3.1	-0.00011	3.1	0.000488		3.1	-2.4e-05	3.1	3.4e-05	3.1	-0.00011	3.1	0.00025
	3.11667	0.036446	3.11667	0.031216	3.11667	0.102136		3.11667	0.036903	3.11667	0.032468	3.11667	0.027088		3.11667	5.8e-05	3.11667	0.006168	3.11667	-1.4e-05	3.11667	0.006232		3.11667	5.8e-05	3.11667	0.001142	3.11667	-1.4e-05	3.11667	0.000882		3.11667	5.8e-05	3.11667	0.000181	3.11667	-1.4e-05	3.11667	0.000388
	3.13333	0.033556	3.13333	0.029288	3.13333	0.094338		3.13333	0.034088	3.13333	0.029563	3.13333	0.022509		3.13333	0.000156	3.13333	0.005873	3.13333	0.000128	3.13333	0.0071		3.13333	0.000156	3.13333	0.001749	3.13333	0.000128	3.13333	0.0014		3.13333	0.000156	3.13333	0.000316	3.13333	0.000128	3.13333	0.000501
	3.15	0.029667	3.15	0.026678	3.15	0.087202		3.15	0.030396	3.15	0.025803	3.15	0.018011		3.15	0.000216	3.15	0.005149	3.15	0.000223	3.15	0.006672		3.15	0.000216	3.15	0.002269	3.15	0.000223	3.15	0.00196		3.15	0.000216	3.15	0.000449	3.15	0.000223	3.15	0.00056
	3.16667	0.025016	3.16667	0.02288	3.16667	0.079187		3.16667	0.02593	3.16667	0.021267	3.16667	0.014045		3.16667	0.000396	3.16667	0.005163	3.16667	0.000345	3.16667	0.005894		3.16667	0.000396	3.16667	0.002622	3.16667	0.000345	3.16667	0.002394		3.16667	0.000396	3.16667	0.000569	3.16667	0.000345	3.16667	0.000716
	3.18333	0.020452	3.18333	0.018607	3.18333	0.071461		3.18333	0.021376	3.18333	0.016679	3.18333	0.011081		3.18333	0.001408	3.18333	0.007163	3.18333	0.000762	3.18333	0.00654		3.18333	0.001408	3.18333	0.003214	3.18333	0.000762	3.18333	0.002827		3.18333	0.001408	3.18333	0.001074	3.18333	0.000762	3.18333	0.001456
	3.2	0.016617	3.2	0.014562	3.2	0.064869		3.2	0.01736	3.2	0.012786	3.2	0.008784		3.2	0.00389	3.2	0.010741	3.2	0.002234	3.2	0.009917		3.2	0.00389	3.2	0.005149	3.2	0.002234	3.2	0.003774		3.2	0.00389	3.2	0.002928	3.2	0.002234	3.2	0.003772
	3.21667	0.013735	3.21667	0.011272	3.21667	0.059841		3.21667	0.014155	3.21667	0.009906	3.21667	0.007032		3.21667	0.006227	3.21667	0.013694	3.21667	0.005185	3.21667	0.014492		3.21667	0.006227	3.21667	0.008301	3.21667	0.005185	3.21667	0.00622		3.21667	0.006227	3.21667	0.006168	3.21667	0.005185	3.21667	0.007619
	3.23333	0.011755	3.23333	0.008973	3.23333	0.056032		3.23333	0.011702	3.23333	0.008084	3.23333	0.005645		3.23333	0.007327	3.23333	0.014568	3.23333	0.007869	3.23333	0.018316		3.23333	0.007327	3.23333	0.010532	3.23333	0.007869	3.23333	0.009669		3.23333	0.007327	3.23333	0.00839	3.23333	0.007869	3.23333	0.011168
	3.25	0.010332	3.25	0.007511	3.25	0.053284		3.25	0.009977	3.25	0.006888	3.25	0.00443		3.25	0.007885	3.25	0.013604	3.25	0.009944	3.25	0.020096		3.25	0.007885	3.25	0.012374	3.25	0.009944	3.25	0.012806		3.25	0.007885	3.25	0.009556	3.25	0.009944	3.25	0.013616
	3.26667	0.0094	3.26667	0.006452	3.26667	0.051394		3.26667	0.008775	3.26667	0.006155	3.26667	0.003521		3.26667	0.007864	3.26667	0.011181	3.26667	0.011722	3.26667	0.019168		3.26667	0.007864	3.26667	0.014362	3.26667	0.011722	3.26667	0.015619		3.26667	0.007864	3.26667	0.010453	3.26667	0.011722	3.26667	0.014779
	3.28333	0.008706	3.28333	0.005883	3.28333	0.049836		3.28333	0.007929	3.28333	0.005677	3.28333	0.002816		3.28333	0.006898	3.28333	0.007932	3.28333	0.012626	3.28333	0.015787		3.28333	0.006898	3.28333	0.01615	3.28333	0.012626	3.28333	0.017788		3.28333	0.006898	3.28333	0.010999	3.28333	0.012626	3.28333	0.014567
	3.3	0.008234	3.3	0.005448	3.3	0.048437		3.3	0.00739	3.3	0.005454	3.3	0.00236		3.3	0.004892	3.3	0.004692	3.3	0.0118	3.3	0.011302		3.3	0.004892	3.3	0.016682	3.3	0.0118	3.3	0.018693		3.3	0.004892	3.3	0.010697	3.3	0.0118	3.3	0.012891
	3.31667	0.007732	3.31667	0.005183	3.31667	0.047042		3.31667	0.007068	3.31667	0.005424	3.31667	0.00188		3.31667	0.002764	3.31667	0.002421	3.31667	0.009599	3.31667	0.007225		3.31667	0.002764	3.31667	0.015439	3.31667	0.009599	3.31667	0.017807		3.31667	0.002764	3.31667	0.009264	3.31667	0.009599	3.31667	0.01054
	3.33333	0.007361	3.33333	0.005107	3.33333	0.046094		3.33333	0.00687	3.33333	0.005507	3.33333	0.001446		3.33333	0.001449	3.33333	0.001609	3.33333	0.007165	3.33333	0.004825		3.33333	0.001449	3.33333	0.013164	3.33333	0.007165	3.33333	0.015604		3.33333	0.001449	3.33333	0.007307	3.33333	0.007165	3.33333	0.008467
	3.35	0.007269	3.35	0.005185	3.35	0.045699		3.35	0.006971	3.35	0.005915	3.35	0.001086		3.35	0.00121	3.35	0.001834	3.35	0.005762	3.35	0.004155		3.35	0.00121	3.35	0.011292	3.35	0.005762	3.35	0.013355		3.35	0.00121	3.35	0.00588	3.35	0.005762	3.35	0.007309
	3.36667	0.007341	3.36667	0.005578	3.36667	0.046032		3.36667	0.007239	3.36667	0.006411	3.36667	0.000756		3.36667	0.001562	3.36667	0.002618	3.36667	0.005454	3.36667	0.004464		3.36667	0.001562	3.36667	0.010529	3.36667	0.005454	3.36667	0.012142		3.36667	0.001562	3.36667	0.005503	3.36667	0.005454	3.36667	0.007286
	3.38333	0.007926	3.38333	0.006308	3.38333	0.047246		3.38333	0.007743	3.38333	0.007297	3.38333	0.000658		3.38333	0.00229	3.38333	0.003533	3.38333	0.005882	3.38333	0.005237		3.38333	0.00229	3.38333	0.01076	3.38333	0.005882	3.38333	0.012134		3.38333	0.00229	3.38333	0.006041	3.38333	0.005882	3.38333	0.007848
	3.4	0.008849	3.4	0.007337	3.4	0.049265		3.4	0.008456	3.4	0.008294	3.4	0.000775		3.4	0.003186	3.4	0.004611	3.4	0.00664	3.4	0.006305		3.4	0.003186	3.4	0.011627	3.4	0.00664	3.4	0.012952		3.4	0.003186	3.4	0.007101	3.4	0.00664	3.4	0.008764
	3.41667	0.010244	3.41667	0.008968	3.41667	0.052165		3.41667	0.009602	3.41667	0.009845	3.41667	0.001478		3.41667	0.004221	3.41667	0.00579	3.41667	0.007601	3.41667	0.007421		3.41667	0.004221	3.41667	0.012943	3.41667	0.007601	3.41667	0.01426		3.41667	0.004221	3.41667	0.008534	3.41667	0.007601	3.41667	0.009824
	3.43333	0.012015	3.43333	0.011109	3.43333	0.055017		3.43333	0.010959	3.43333	0.011881	3.43333	0.002966		3.43333	0.005117	3.43333	0.006868	3.43333	0.008662	3.43333	0.008407		3.43333	0.005117	3.43333	0.01434	3.43333	0.008662	3.43333	0.015887		3.43333	0.005117	3.43333	0.010046	3.43333	0.008662	3.43333	0.011024
	3.45	0.013568	3.45	0.013048	3.45	0.056642		3.45	0.012194	3.45	0.01335	3.45	0.005553		3.45	0.005758	3.45	0.007781	3.45	0.009756	3.45	0.009405		3.45	0.005758	3.45	0.015554	3.45	0.009756	3.45	0.01763		3.45	0.005758	3.45	0.011306	3.45	0.009756	3.45	0.01255
	3.46667	0.01438	3.46667	0.013638	3.46667	0.056865		3.46667	0.012955	3.46667	0.013839	3.46667	0.008574		3.46667	0.006229	3.46667	0.008869	3.46667	0.011751	3.46667	0.011005		3.46667	0.006229	3.46667	0.01862	3.46667	0.011751	3.46667	0.020106		3.46667	0.006229	3.46667	0.012574	3.46667	0.011751	3.46667	0.017129
	3.48333	0.01473	3.48333	0.01333	3.48333	0.056752		3.48333	0.013242	3.48333	0.013703	3.48333	0.011004		3.48333	0.006807	3.48333	0.010647	3.48333	0.019704	3.48333	0.01477		3.48333	0.006807	3.48333	0.040748	3.48333	0.019704	3.48333	0.032254		3.48333	0.006807	3.48333	0.01616	3.48333	0.019704	3.48333	0.039599
	3.5	0.014987	3.5	0.012797	3.5	0.057078		3.5	0.013369	3.5	0.013433	3.5	0.012296		3.5	0.008094	3.5	0.013345	3.5	0.046978	3.5	0.021603		3.5	0.008094	3.5	0.119024	3.5	0.046978	3.5	0.094942		3.5	0.008094	3.5	0.03375	3.5	0.046978	3.5	0.105299
	3.51667	0.015509	3.51667	0.012712	3.51667	0.058125		3.51667	0.013523	3.51667	0.013286	3.51667	0.012946		3.51667	0.010498	3.51667	0.015193	3.51667	0.089004	3.51667	0.028208		3.51667	0.010498	3.51667	0.206716	3.51667	0.089004	3.51667	0.210512		3.51667	0.010498	3.51667	0.078521	3.51667	0.089004	3.51667	0.170168
	3.53333	0.016361	3.53333	0.013128	3.53333	0.060059		3.53333	0.013717	3.53333	0.013637	3.53333	0.0133		3.53333	0.012003	3.53333	0.016078	3.53333	0.106379	3.53333	0.030994		3.53333	0.012003	3.53333	0.215812	3.53333	0.106379	3.53333	0.256613		3.53333	0.012003	3.53333	0.115035	3.53333	0.106379	3.53333	0.166528
	3.55	0.017637	3.55	0.014462	3.55	0.066933		3.55	0.013968	3.55	0.016	3.55	0.013752		3.55	0.010756	3.55	0.024983	3.55	0.089791	3.55	0.038877		3.55	0.010756	3.55	0.165324	3.55	0.089791	3.55	0.210967		3.55	0.010756	3.55	0.109869	3.55	0.089791	3.55	0.119765
	3.56667	0.020989	3.56667	0.018555	3.56667	0.110973		3.56667	0.013873	3.56667	0.039257	3.56667	0.016012		3.56667	0.009656	3.56667	0.012937	3.56667	0.055842	3.56667	0.023093		3.56667	0.009656	3.56667	0.101459	3.56667	0.055842	3.56667	0.140685		3.56667	0.009656	3.56667	0.076514	3.56667	0.055842	3.56667	0.064506
	3.58333	0.106658	3.58333	0.134108	3.58333	0.392823		3.58333	0.02037	3.58333	0.58155	3.58333	0.09004		3.58333	0.003133	3.58333	0.002244	3.58333	0.024446	3.58333	0.007681		3.58333	0.003133	3.58333	0.043315	3.58333	0.024446	3.58333	0.076291		3.58333	0.003133	3.58333	0.035152	3.58333	0.024446	3.58333	0.025348
	3.6	0.660292	3.6	0.661364	3.6	2.02013		3.6	0.278409	3.6	0.553336	3.6	0.634206		3.6	-0.000409	3.6	-0.000374	3.6	0.010268	3.6	0.003548		3.6	-0.000409	3.6	0.016915	3.6	0.010268	3.6	0.030192		3.6	-0.000409	3.6	0.014045	3.6	0.010268	3.6	0.011298
	3.61667	0.290802	3.61667	0.336749	3.61667	0.698297		3.61667	0.272548	3.61667	0.156955	3.61667	0.308449		3.61667	-0.001273	3.61667	-0.001116	3.61667	0.006158	3.61667	0.002379		3.61667	-0.001273	3.61667	0.008815	3.61667	0.006158	3.61667	0.013062		3.61667	-0.001273	3.61667	0.007703	3.61667	0.006158	3.61667	0.006912
	3.63333	0.077424	3.63333	0.134491	3.63333	0.19962		3.63333	0.079886	3.63333	0.0437	3.63333	0.082365		3.63333	-0.00161	3.63333	-0.001427	3.63333	0.004508	3.63333	0.001878		3.63333	-0.00161	3.63333	0.005775	3.63333	0.004508	3.63333	0.007675		3.63333	-0.00161	3.63333	0.005239	3.63333	0.004508	3.63333	0.005039
	3.65	0.025097	3.65	0.071238	3.65	0.067164		3.65	0.0236	3.65	0.018009	3.65	0.025011		3.65	-0.001752	3.65	-0.001518	3.65	0.003652	3.65	0.001659		3.65	-0.001752	3.65	0.004293	3.65	0.003652	3.65	0.005478		3.65	-0.001752	3.65	0.003989	3.65	0.003652	3.65	0.003956
	3.66667	0.012474	3.66667	0.046085	3.66667	0.030406		3.66667	0.010297	3.66667	0.010817	3.66667	0.01097		3.66667	-0.001782	3.66667	-0.001586	3.66667	0.003131	3.66667	0.001518		3.66667	-0.001782	3.66667	0.003467	3.66667	0.003131	3.66667	0.004292		3.66667	-0.001782	3.66667	0.003272	3.66667	0.003131	3.66667	0.003296
	3.68333	0.008741	3.68333	0.032508	3.68333	0.018997		3.68333	0.006577	3.68333	0.008096	3.68333	0.006444		3.68333	-0.001768	3.68333	-0.001575	3.68333	0.002672	3.68333	0.001448		3.68333	-0.001768	3.68333	0.002935	3.68333	0.002672	3.68333	0.003543		3.68333	-0.001768	3.68333	0.002764	3.68333	0.002672	3.68333	0.00286
	3.7	0.008042	3.7	0.024019	3.7	0.015526		3.7	0.0053	3.7	0.006632	3.7	0.004606		3.7	-0.001731	3.7	-0.00154	3.7	0.002332	3.7	0.001436		3.7	-0.001731	3.7	0.002538	3.7	0.002332	3.7	0.002991		3.7	-0.001731	3.7	0.002438	3.7	0.002332	3.7	0.002528
	3.71667	0.008204	3.71667	0.018302	3.71667	0.014741		3.71667	0.004838	3.71667	0.005675	3.71667	0.003504		3.71667	-0.001663	3.71667	-0.001541	3.71667	0.002036	3.71667	0.001349		3.71667	-0.001663	3.71667	0.002173	3.71667	0.002036	3.71667	0.002589		3.71667	-0.001663	3.71667	0.002138	3.71667	0.002036	3.71667	0.002238
	3.73333	0.008817	3.73333	0.014209	3.73333	0.015257		3.73333	0.004575	3.73333	0.004984	3.73333	0.002903		3.73333	-0.001557	3.73333	-0.001501	3.73333	0.001802	3.73333	0.001317		3.73333	-0.001557	3.73333	0.001935	3.73333	0.001802	3.73333	0.002268		3.73333	-0.001557	3.73333	0.00188	3.73333	0.001802	3.73333	0.001961
	3.75	0.00952	3.75	0.011201	3.75	0.016157		3.75	0.004476	3.75	0.00449	3.75	0.002463		3.75	-0.001513	3.75	-0.001446	3.75	0.001557	3.75	0.001287		3.75	-0.001513	3.75	0.001692	3.75	0.001557	3.75	0.002002		3.75	-0.001513	3.75	0.001692	3.75	0.001557	3.75	0.001788
	3.76667	0.010102	3.76667	0.008939	3.76667	0.017051		3.76667	0.004268	3.76667	0.004037	3.76667	0.002195		3.76667	-0.001398	3.76667	-0.001391	3.76667	0.001382	3.76667	0.001243		3.76667	-0.001398	3.76667	0.001507	3.76667	0.001382	3.76667	0.001733		3.76667	-0.001398	3.76667	0.001549	3.76667	0.001382	3.76667	0.001641
	3.78333	0.010691	3.78333	0.007219	3.78333	0.017898		3.78333	0.004033	3.78333	0.003753	3.78333	0.001913		3.78333	-0.001272	3.78333	-0.00129	3.78333	0.00129	3.78333	0.001235		3.78333	-0.001272	3.78333	0.001344	3.78333	0.00129	3.78333	0.001541		3.78333	-0.001272	3.78333	0.001371	3.78333	0.00129	3.78333	0.001483
	3.8	0.011114	3.8	0.005941	3.8	0.018464		3.8	0.003775	3.8	0.003489	3.8	0.001723		3.8	-0.00116	3.8	-0.001203	3.8	0.001184	3.8	0.001222		3.8	-0.00116	3.8	0.001221	3.8	0.001184	3.8	0.001383		3.8	-0.00116	3.8	0.001259	3.8	0.001184	3.8	0.001362
	3.81667	0.011271	3.81667	0.004847	3.81667	0.018846		3.81667	0.003445	3.81667	0.003246	3.81667	0.001462		3.81667	-0.001074	3.81667	-0.001125	3.81667	0.001074	3.81667	0.001191		3.81667	-0.001074	3.81667	0.001156	3.81667	0.001074	3.81667	0.001258		3.81667	-0.001074	3.81667	0.001128	3.81667	0.001074	3.81667	0.001248
	3.83333	0.011334	3.83333	0.003954	3.83333	0.01902		3.83333	0.00323	3.83333	0.003106	3.83333	0.001363		3.83333	-0.000967	3.83333	-0.001046	3.83333	0.000993	3.83333	0.001229		3.83333	-0.000967	3.83333	0.001056	3.83333	0.000993	3.83333	0.001128		3.83333	-0.000967	3.83333	0.001065	3.83333	0.000993	3.83333	0.001181
	3.85	0.01128	3.85	0.003283	3.85	0.018991		3.85	0.003029	3.85	0.002903	3.85	0.001174		3.85	-0.000836	3.85	-0.001018	3.85	0.000944	3.85	0.001184		3.85	-0.000836	3.85	0.000988	3.85	0.000944	3.85	0.000999		3.85	-0.000836	3.85	0.001032	3.85	0.000944	3.85	0.001122
	3.86667	0.011118	3.86667	0.002714	3.86667	0.018869		3.86667	0.002763	3.86667	0.00278	3.86667	0.001118		3.86667	-0.000759	3.86667	-0.00093	3.86667	0.000873	3.86667	0.001187		3.86667	-0.000759	3.86667	0.00092	3.86667	0.000873	3.86667	0.000918		3.86667	-0.000759	3.86667	0.000919	3.86667	0.000873	3.86667	0.001032
	3.88333	0.01098	3.88333	0.002276	3.88333	0.018498		3.88333	0.002554	3.88333	0.002701	3.88333	0.001015		3.88333	-0.000631	3.88333	-0.000847	3.88333	0.000855	3.88333	0.001202		3.88333	-0.000631	3.88333	0.000865	3.88333	0.000855	3.88333	0.000869		3.88333	-0.000631	3.88333	0.000896	3.88333	0.000855	3.88333	0.001001
	3.9	0.010658	3.9	0.001869	3.9	0.018135		3.9	0.002353	3.9	0.002599	3.9	0.000866		3.9	-0.0005	3.9	-0.000764	3.9	0.000785	3.9	0.001162		3.9	-0.0005	3.9	0.000815	3.9	0.000785	3.9	0.000778		3.9	-0.0005	3.9	0.000844	3.9	0.000785	3.9	0.000945
	3.91667	0.010385	3.91667	0.001534	3.91667	0.017691		3.91667	0.002173	3.91667	0.002517	3.91667	0.000805		3.91667	-0.000388	3.91667	-0.000682	3.91667	0.000769	3.91667	0.001164		3.91667	-0.000388	3.91667	0.000778	3.91667	0.000769	3.91667	0.000744		3.91667	-0.000388	3.91667	0.000848	3.91667	0.000769	3.91667	0.000923
	3.93333	0.010071	3.93333	0.001258	3.93333	0.017114		3.93333	0.002058	3.93333	0.002432	3.93333	0.000789		3.93333	-0.000278	3.93333	-0.000615	3.93333	0.000758	3.93333	0.00114		3.93333	-0.000278	3.93333	0.000776	3.93333	0.000758	3.93333	0.000674		3.93333	-0.000278	3.93333	0.000825	3.93333	0.000758	3.93333	0.000901
	3.95	0.009756	3.95	0.001061	3.95	0.016624		3.95	0.001948	3.95	0.002516	3.95	0.000724		3.95	-0.000214	3.95	-0.000509	3.95	0.00074	3.95	0.001127		3.95	-0.000214	3.95	0.000751	3.95	0.00074	3.95	0.000654		3.95	-0.000214	3.95	0.000795	3.95	0.00074	3.95	0.000885
	3.96667	0.00943	3.96667	0.000938	3.96667	0.016072		3.96667	0.001933	3.96667	0.002335	3.96667	0.000634		3.96667	-0.000121	3.96667	-0.00045	3.96667	0.000758	3.96667	0.001124		3.96667	-0.000121	3.96667	0.000724	3.96667	0.000758	3.96667	0.00066		3.96667	-0.000121	3.96667	0.000747	3.96667	0.000758	3.96667	0.000891
	3.98333	0.009042	3.98333	0.000773	3.98333	0.015486		3.98333	0.001681	3.98333	0.002276	3.98333	0.000677		3.98333	-7e-06	3.98333	-0.000374	3.98333	0.000733	3.98333	0.001102		3.98333	-7e-06	3.98333	0.000729	3.98333	0.000733	3.98333	0.000628		3.98333	-7e-06	3.98333	0.000765	3.98333	0.000733	3.98333	0.000902
	4	0.00875	4	0.000625	4	0.014997		4	0.001638	4	0.002272	4	0.000777		4	7.2e-05	4	-0.000332	4	0.000761	4	0.001076		4	7.2e-05	4	0.000726	4	0.000761	4	0.000603		4	7.2e-05	4	0.000793	4	0.000761	4	0.000874
	4.01667	0.008448	4.01667	0.000467	4.01667	0.014503		4.01667	0.001565	4.01667	0.002273	4.01667	0.000683		4.01667	0.000135	4.01667	-0.000238	4.01667	0.000751	4.01667	0.001091		4.01667	0.000135	4.01667	0.000721	4.01667	0.000751	4.01667	0.000635		4.01667	0.000135	4.01667	0.000787	4.01667	0.000751	4.01667	0.000881
	4.03333	0.008151	4.03333	0.00044	4.03333	0.014007		4.03333	0.00151	4.03333	0.002153	4.03333	0.000655		4.03333	0.000225	4.03333	-0.000173	4.03333	0.000739	4.03333	0.001055		4.03333	0.000225	4.03333	0.000719	4.03333	0.000739	4.03333	0.000636		4.03333	0.000225	4.03333	0.000792	4.03333	0.000739	4.03333	0.000895
	4.05	0.007881	4.05	0.000297	4.05	0.013565		4.05	0.001385	4.05	0.002092	4.05	0.000633		4.05	0.000309	4.05	-7e-05	4.05	0.000746	4.05	0.001062		4.05	0.000309	4.05	0.000705	4.05	0.000746	4.05	0.000628		4.05	0.000309	4.05	0.000789	4.05	0.000746	4.05	0.000901
	4.06667	0.007582	4.06667	0.00025	4.06667	0.013075		4.06667	0.001308	4.06667	0.002149	4.06667	0.000565		4.06667	0.000394	4.06667	-2e-06	4.06667	0.000749	4.06667	0.001059		4.06667	0.000394	4.06667	0.000736	4.06667	0.000749	4.06667	0.000644		4.06667	0.000394	4.06667	0.000799	4.06667	0.000749	4.06667	0.000874
	4.08333	0.007343	4.08333	0.000131	4.08333	0.012569		4.08333	0.001273	4.08333	0.00213	4.08333	0.000717		4.08333	0.00045	4.08333	6.8e-05	4.08333	0.000754	4.08333	0.001046		4.08333	0.00045	4.08333	0.000758	4.08333	0.000754	4.08333	0.000632		4.08333	0.00045	4.08333	0.000843	4.08333	0.000754	4.08333	0.000917
	4.1	0.007108	4.1	0.000161	4.1	0.012274		4.1	0.001243	4.1	0.002069	4.1	0.000755		4.1	0.000497	4.1	0.000115	4.1	0.000728	4.1	0.001015		4.1	0.000497	4.1	0.000768	4.1	0.000728	4.1	0.000631		4.1	0.000497	4.1	0.000804	4.1	0.000728	4.1	0.00089
	4.11667	0.006879	4.11667	7.9e-05	4.11667	0.011833		4.11667	0.001204	4.11667	0.002044	4.11667	0.000747		4.11667	0.000551	4.11667	0.00017	4.11667	0.000757	4.11667	0.001046		4.11667	0.000551	4.11667	0.000784	4.11667	0.000757	4.11667	0.000656		4.11667	0.000551	4.11667	0.000821	4.11667	0.000757	4.11667	0.000922
	4.13333	0.006708	4.13333	7.3e-05	4.13333	0.011583		4.13333	0.001197	4.13333	0.002025	4.13333	0.000673		4.13333	0.000625	4.13333	0.000201	4.13333	0.000747	4.13333	0.001029		4.13333	0.000625	4.13333	0.000762	4.13333	0.000747	4.13333	0.000669		4.13333	0.000625	4.13333	0.000837	4.13333	0.000747	4.13333	0.000925
	4.15	0.006482	4.15	-9e-06	4.15	0.011179		4.15	0.001078	4.15	0.002015	4.15	0.000649		4.15	0.000668	4.15	0.000268	4.15	0.000742	4.15	0.001009		4.15	0.000668	4.15	0.000767	4.15	0.000742	4.15	0.000663		4.15	0.000668	4.15	0.000831	4.15	0.000742	4.15	0.000927
	4.16667	0.006318	4.16667	-6.7e-05	4.16667	0.010907		4.16667	0.001074	4.16667	0.001993	4.16667	0.000643		4.16667	0.000725	4.16667	0.000327	4.16667	0.000728	4.16667	0.000998		4.16667	0.000725	4.16667	0.000737	4.16667	0.000728	4.16667	0.000711		4.16667	0.000725	4.16667	0.000859	4.16667	0.000728	4.16667	0.000943
	4.18333	0.006164	4.18333	-4.3e-05	4.18333	0.010635		4.18333	0.001143	4.18333	0.002012	4.18333	0.000653		4.18333	0.000741	4.18333	0.000335	4.18333	0.000727	4.18333	0.00095		4.18333	0.000741	4.18333	0.000724	4.18333	0.000727	4.18333	0.000713		4.18333	0.000741	4.18333	0.000825	4.18333	0.000727	4.18333	0.001009
	4.2	0.00593	4.2	-3.7e-05	4.2	0.010352		4.2	0.00105	4.2	0.002028	4.2	0.000725		4.2	0.000777	4.2	0.000349	4.2	0.000732	4.2	0.000928		4.2	0.000777	4.2	0.000727	4.2	0.000732	4.2	0.000709		4.2	0.000777	4.2	0.000865	4.2	0.000732	4.2	0.000979
	4.21667	0.005837	4.21667	-9.8e-05	4.21667	0.010163		4.21667	0.001087	4.21667	0.002024	4.21667	0.000725		4.21667	0.000793	4.21667	0.00036	4.21667	0.000733	4.21667	0.000971		4.21667	0.000793	4.21667	0.000762	4.21667	0.000733	4.21667	0.0007		4.21667	0.000793	4.21667	0.00086	4.21667	0.000733	4.21667	0.001036
	4.23333	0.005684	4.23333	-3.1e-05	4.23333	0.009918		4.23333	0.001014	4.23333	0.002056	4.23333	0.000746		4.23333	0.000831	4.23333	0.000405	4.23333	0.000742	4.23333	0.000936		4.23333	0.000831	4.23333	0.000737	4.23333	0.000742	4.23333	0.00071		4.23333	0.000831	4.23333	0.000857	4.23333	0.000742	4.23333	0.001013
	4.25	0.005555	4.25	-3e-05	4.25	0.009699		4.25	0.00097	4.25	0.002066	4.25	0.000786		4.25	0.000882	4.25	0.000443	4.25	0.00075	4.25	0.000919		4.25	0.000882	4.25	0.000737	4.25	0.00075	4.25	0.000739		4.25	0.000882	4.25	0.000875	4.25	0.00075	4.25	0.000976
	4.26667	0.005422	4.26667	-8.4e-05	4.26667	0.009527		4.26667	0.001013	4.26667	0.002052	4.26667	0.000772		4.26667	0.000871	4.26667	0.000448	4.26667	0.000731	4.26667	0.000898		4.26667	0.000871	4.26667	0.000761	4.26667	0.000731	4.26667	0.000741		4.26667	0.000871	4.26667	0.000851	4.26667	0.000731	4.26667	0.000969
	4.28333	0.005294	4.28333	-8e-05	4.28333	0.009331		4.28333	0.000939	4.28333	0.002017	4.28333	0.000764		4.28333	0.000901	4.28333	0.000486	4.28333	0.000712	4.28333	0.000884		4.28333	0.000901	4.28333	0.000762	4.28333	0.000712	4.28333	0.000767		4.28333	0.000901	4.28333	0.000877	4.28333	0.000712	4.28333	0.000933
	4.3	0.00525	4.3	-3.4e-05	4.3	0.009207		4.3	0.00097	4.3	0.002021	4.3	0.000734		4.3	0.000926	4.3	0.000514	4.3	0.000704	4.3	0.000884		4.3	0.000926	4.3	0.000695	4.3	0.000704	4.3	0.000739		4.3	0.000926	4.3	0.00089	4.3	0.000704	4.3	0.000932
	4.31667	0.005076	4.31667	-8.7e-05	4.31667	0.009025		4.31667	0.000924	4.31667	0.002033	4.31667	0.00078		4.31667	0.000919	4.31667	0.000534	4.31667	0.000697	4.31667	0.000855		4.31667	0.000919	4.31667	0.000708	4.31667	0.000697	4.31667	0.000747		4.31667	0.000919	4.31667	0.000904	4.31667	0.000697	4.31667	0.000938
	4.33333	0.004974	4.33333	-0.000108	4.33333	0.008939		4.33333	0.000878	4.33333	0.002028	4.33333	0.000761		4.33333	0.000929	4.33333	0.000604	4.33333	0.000715	4.33333	0.000851		4.33333	0.000929	4.33333	0.000734	4.33333	0.000715	4.33333	0.000759		4.33333	0.000929	4.33333	0.000874	4.33333	0.000715	4.33333	0.001656
	4.35	0.004917	4.35	-0.000102	4.35	0.008769		4.35	0.000887	4.35	0.002024	4.35	0.000774		4.35	0.000917	4.35	0.00062	4.35	0.000713	4.35	0.000846		4.35	0.000917	4.35	0.000728	4.35	0.000713	4.35	0.000736		4.35	0.000917	4.35	0.000871	4.35	0.000713	4.35	0.005404
	4.36667	0.00483	4.36667	-0.000111	4.36667	0.008627		4.36667	0.000884	4.36667	0.001999	4.36667	0.000794		4.36667	0.000929	4.36667	0.000722	4.36667	0.000706	4.36667	0.000905		4.36667	0.000929	4.36667	0.000728	4.36667	0.000706	4.36667	0.000748		4.36667	0.000929	4.36667	0.000831	4.36667	0.000706	4.36667	0.012638
	4.38333	0.004684	4.38333	-0.000164	4.38333	0.008513		4.38333	0.000899	4.38333	0.002011	4.38333	0.000844		4.38333	0.00093	4.38333	0.000953	4.38333	0.000712	4.38333	0.001006		4.38333	0.00093	4.38333	0.000734	4.38333	0.000712	4.38333	0.000745		4.38333	0.00093	4.38333	0.000822	4.38333	0.000712	4.38333	0.01689
	4.4	0.004606	4.4	-0.000104	4.4	0.008387		4.4	0.000903	4.4	0.002034	4.4	0.000805		4.4	0.000935	4.4	0.001332	4.4	0.000698	4.4	0.001222		4.4	0.000935	4.4	0.000757	4.4	0.000698	4.4	0.000679		4.4	0.000935	4.4	0.001913	4.4	0.000698	4.4	0.018477
	4.41667	0.004563	4.41667	-5.9e-05	4.41667	0.008266		4.41667	0.000894	4.41667	0.002033	4.41667	0.000841		4.41667	0.000949	4.41667	0.001982	4.41667	0.000702	4.41667	0.001615		4.41667	0.000949	4.41667	0.00078	4.41667	0.000702	4.41667	0.000721		4.41667	0.000949	4.41667	0.005434	4.41667	0.000702	4.41667	0.0193
	4.43333	0.004471	4.43333	-3.4e-05	4.43333	0.008276		4.43333	0.00087	4.43333	0.002008	4.43333	0.000846		4.43333	0.000904	4.43333	0.002689	4.43333	0.000677	4.43333	0.002172		4.43333	0.000904	4.43333	0.000783	4.43333	0.000677	4.43333	0.000706		4.43333	0.000904	4.43333	0.01116	4.43333	0.000677	4.43333	0.01989
	4.45	0.004387	4.45	-6.7e-05	4.45	0.008214		4.45	0.000869	4.45	0.002094	4.45	0.000875		4.45	0.000912	4.45	0.003463	4.45	0.000688	4.45	0.002719		4.45	0.000912	4.45	0.000812	4.45	0.000688	4.45	0.001526		4.45	0.000912	4.45	0.017474	4.45	0.000688	4.45	0.020428
	4.46667	0.004359	4.46667	-0.00016	4.46667	0.008038		4.46667	0.000855	4.46667	0.002002	4.46667	0.000877		4.46667	0.000911	4.46667	0.00402	4.46667	0.000747	4.46667	0.003135		4.46667	0.000911	4.46667	0.000838	4.46667	0.000747	4.46667	0.005559		4.46667	0.000911	4.46667	0.01993	4.46667	0.000747	4.46667	0.020954
	4.48333	0.004268	4.48333	-0.000133	4.48333	0.007975		4.48333	0.000873	4.48333	0.001956	4.48333	0.000849		4.48333	0.000891	4.48333	0.004062	4.48333	0.001698	4.48333	0.005112		4.48333	0.000891	4.48333	0.000843	4.48333	0.001698	4.48333	0.013417		4.48333	0.000891	4.48333	0.0208	4.48333	0.001698	4.48333	0.021482
	4.5	0.004157	4.5	-0.000125	4.5	0.007893		4.5	0.00085	4.5	0.002028	4.5	0.000875		4.5	0.000902	4.5	0.003605	4.5	0.005983	4.5	0.01268		4.5	0.000902	4.5	0.001779	4.5	0.005983	4.5	0.01818		4.5	0.000902	4.5	0.0215	4.5	0.005983	4.5	0.022021
	4.51667	0.00413	4.51667	-7e-05	4.51667	0.007792		4.51667	0.000804	4.51667	0.002062	4.51667	0.00085		4.51667	0.000886	4.51667	0.003473	4.51667	0.014543	4.51667	0.020515		4.51667	0.000886	4.51667	0.005495	4.51667	0.014543	4.51667	0.019987		4.51667	0.000886	4.51667	0.022137	4.51667	0.014543	4.51667	0.022545
	4.53333	0.004017	4.53333	-0.000126	4.53333	0.007766		4.53333	0.000818	4.53333	0.002084	4.53333	0.00093		4.53333	0.000873	4.53333	0.006852	4.53333	0.020161	4.53333	0.023437		4.53333	0.000873	4.53333	0.011656	4.53333	0.020161	4.53333	0.020847		4.53333	0.000873	4.53333	0.022673	4.53333	0.020161	4.53333	0.02306
	4.55	0.004007	4.55	-0.000102	4.55	0.007665		4.55	0.000802	4.55	0.002043	4.55	0.0009		4.55	0.000872	4.55	0.013388	4.55	0.022001	4.55	0.024373		4.55	0.000872	4.55	0.018566	4.55	0.022001	4.55	0.021472		4.55	0.000872	4.55	0.023236	4.55	0.022001	4.55	0.023591
	4.56667	0.003915	4.56667	-8.4e-05	4.56667	0.007629		4.56667	0.000857	4.56667	0.002098	4.56667	0.000931		4.56667	0.000858	4.56667	0.021226	4.56667	0.022907	4.56667	0.024951		4.56667	0.000858	4.56667	0.021264	4.56667	0.022907	4.56667	0.022118		4.56667	0.000858	4.56667	0.023785	4.56667	0.022907	4.56667	0.024137
	4.58333	0.003848	4.58333	-4.7e-05	4.58333	0.007517		4.58333	0.000795	4.58333	0.002116	4.58333	0.000903		4.58333	0.000818	4.58333	0.024154	4.58333	0.023597	4.58333	0.025475		4.58333	0.000818	4.58333	0.022294	4.58333	0.023597	4.58333	0.022673		4.58333	0.000818	4.58333	0.024294	4.58333	0.023597	4.58333	0.024679
	4.6	0.00378	4.6	-9e-06	4.6	0.007514		4.6	0.000913	4.6	0.002059	4.6	0.000955		4.6	0.001492	4.6	0.0251	4.6	0.024207	4.6	0.025924		4.6	0.001492	4.6	0.023087	4.6	0.024207	4.6	0.023247		4.6	0.001492	4.6	0.02495	4.6	0.024207	4.6	0.025196
	4.61667	0.003774	4.61667	-2.7e-05	4.61667	0.007452		4.61667	0.000857	4.61667	0.002101	4.61667	0.00094		4.61667	0.006021	4.61667	0.025776	4.61667	0.024717	4.61667	0.026353		4.61667	0.006021	4.61667	0.023754	4.61667	0.024717	4.61667	0.023829		4.61667	0.006021	4.61667	0.025534	4.61667	0.024717	4.61667	0.025764
	4.63333	0.003727	4.63333	6.4e-05	4.63333	0.007335		4.63333	0.000792	4.63333	0.002155	4.63333	0.000962		4.63333	0.014288	4.63333	0.026346	4.63333	0.025313	4.63333	0.026814		4.63333	0.014288	4.63333	0.02439	4.63333	0.025313	4.63333	0.024396		4.63333	0.014288	4.63333	0.025952	4.63333	0.025313	4.63333	0.026305
	4.65	0.003657	4.65	5.4e-05	4.65	0.007277		4.65	0.00079	4.65	0.002117	4.65	0.000931		4.65	0.022645	4.65	0.026913	4.65	0.025857	4.65	0.027273		4.65	0.022645	4.65	0.025	4.65	0.025857	4.65	0.024995		4.65	0.022645	4.65	0.0265	4.65	0.025857	4.65	0.026866
	4.66667	0.003523	4.66667	0.000112	4.66667	0.00726		4.66667	0.000853	4.66667	0.00215	4.66667	0.000981		4.66667	0.025779	4.66667	0.027432	4.66667	0.026455	4.66667	0.027753		4.66667	0.025779	4.66667	0.025642	4.66667	0.026455	4.66667	0.025602		4.66667	0.025779	4.66667	0.027027	4.66667	0.026455	4.66667	0.02741
	4.68333	0.003502	4.68333	0.000176	4.68333	0.007278		4.68333	0.000772	4.68333	0.002171	4.68333	0.001018		4.68333	0.026855	4.68333	0.027995	4.68333	0.027025	4.68333	0.028271		4.68333	0.026855	4.68333	0.026214	4.68333	0.027025	4.68333	0.026157		4.68333	0.026855	4.68333	0.027632	4.68333	0.027025	4.68333	0.027963
	4.7	0.003431	4.7	0.000265	4.7	0.007121		4.7	0.000811	4.7	0.002194	4.7	0.000981		4.7	0.02767	4.7	0.02853	4.7	0.027611	4.7	0.028844		4.7	0.02767	4.7	0.026817	4.7	0.027611	4.7	0.026772		4.7	0.02767	4.7	0.028177	4.7	0.027611	4.7	0.028516
	4.71667	0.003461	4.71667	0.000303	4.71667	0.007233		4.71667	0.000746	4.71667	0.00221	4.71667	0.00096		4.71667	0.028308	4.71667	0.029056	4.71667	0.028222	4.71667	0.029338		4.71667	0.028308	4.71667	0.027406	4.71667	0.028222	4.71667	0.027354		4.71667	0.028308	4.71667	0.028705	4.71667	0.028222	4.71667	0.029123
	4.73333	0.003332	4.73333	0.00036	4.73333	0.007196		4.73333	0.000765	4.73333	0.002206	4.73333	0.000987		4.73333	0.028917	4.73333	0.029615	4.73333	0.028819	4.73333	0.029889		4.73333	0.028917	4.73333	0.027995	4.73333	0.028819	4.73333	0.027927		4.73333	0.028917	4.73333	0.029289	4.73333	0.028819	4.73333	0.029666
	4.75	0.003387	4.75	0.000375	4.75	0.007082		4.75	0.000755	4.75	0.002216	4.75	0.001027		4.75	0.029501	4.75	0.030164	4.75	0.029413	4.75	0.030419		4.75	0.029501	4.75	0.028669	4.75	0.029413	4.75	0.028559		4.75	0.029501	4.75	0.02987	4.75	0.029413	4.75	0.030245
	4.76667	0.003281	4.76667	0.000366	4.76667	0.007107		4.76667	0.000759	4.76667	0.002232	4.76667	0.001031		4.76667	0.030112	4.76667	0.030699	4.76667	0.03	4.76667	0.030978		4.76667	0.030112	4.76667	0.029246	4.76667	0.03	4.76667	0.029137		4.76667	0.030112	4.76667	0.030465	4.76667	0.03	4.76667	0.030829
	4.78333	0.003239	4.78333	0.00039	4.78333	0.007007		4.78333	0.0007	4.78333	0.002207	4.78333	0.001025		4.78333	0.030667	4.78333	0.031294	4.78333	0.030638	4.78333	0.031572		4.78333	0.030667	4.78333	0.029889	4.78333	0.030638	4.78333	0.02976		4.78333	0.030667	4.78333	0.031044	4.78333	0.030638	4.78333	0.031436
	4.8	0.003278	4.8	0.000348	4.8	0.007139		4.8	0.000677	4.8	0.002264	4.8	0.000988		4.8	0.031228	4.8	0.031895	4.8	0.031269	4.8	0.032149		4.8	0.031228	4.8	0.030484	4.8	0.031269	4.8	0.030352		4.8	0.031228	4.8	0.031621	4.8	0.031269	4.8	0.032043
	4.81667	0.003176	4.81667	0.000316	4.81667	0.007182		4.81667	0.000682	4.81667	0.002241	4.81667	0.000933		4.81667	0.031806	4.81667	0.032459	4.81667	0.031894	4.81667	0.032704		4.81667	0.031806	4.81667	0.031168	4.81667	0.031894	4.81667	0.030973		4.81667	0.031806	4.81667	0.032207	4.81667	0.031894	4.81667	0.032667
	4.83333	0.003155	4.83333	0.000204	4.83333	0.007048		4.83333	0.00066	4.83333	0.002229	4.83333	0.001009		4.83333	0.03236	4.83333	0.033072	4.83333	0.032493	4.83333	0.0333		4.83333	0.03236	4.83333	0.031792	4.83333	0.032493	4.83333	0.031595		4.83333	0.03236	4.83333	0.032877	4.83333	0.032493	4.83333	0.033248
	4.85	0.003058	4.85	0.000228	4.85	0.006961		4.85	0.000663	4.85	0.002311	4.85	0.001007		4.85	0.032925	4.85	0.033651	4.85	0.033153	4.85	0.033891		4.85	0.032925	4.85	0.032476	4.85	0.033153	4.85	0.032299		4.85	0.032925	4.85	0.033468	4.85	0.033153	4.85	0.033881
	4.86667	0.003018	4.86667	0.000211	4.86667	0.00694		4.86667	0.000594	4.86667	0.002295	4.86667	0.001028		4.86667	0.033535	4.86667	0.034256	4.86667	0.03378	4.86667	0.034497		4.86667	0.033535	4.86667	0.033095	4.86667	0.03378	4.86667	0.032914		4.86667	0.033535	4.86667	0.034071	4.86667	0.03378	4.86667	0.034523
	4.88333	0.003015	4.88333	0.0002	4.88333	0.006742		4.88333	0.000674	4.88333	0.002254	4.88333	0.00101		4.88333	0.034104	4.88333	0.034865	4.88333	0.034427	4.88333	0.03511		4.88333	0.034104	4.88333	0.033753	4.88333	0.034427	4.88333	0.033556		4.88333	0.034104	4.88333	0.034691	4.88333	0.034427	4.88333	0.03517
	4.9	0.002954	4.9	0.000143	4.9	0.006737		4.9	0.000563	4.9	0.00227	4.9	0.00105		4.9	0.034709	4.9	0.035494	4.9	0.03509	4.9	0.035773		4.9	0.034709	4.9	0.03441	4.9	0.03509	4.9	0.034156		4.9	0.034709	4.9	0.035331	4.9	0.03509	4.9	0.035817
	4.91667	0.002893	4.91667	7.8e-05	4.91667	0.006621		4.91667	0.000639	4.91667	0.00234	4.91667	0.001037		4.91667	0.035293	4.91667	0.036088	4.91667	0.035734	4.91667	0.036374		4.91667	0.035293	4.91667	0.035051	4.91667	0.035734	4.91667	0.034815		4.91667	0.035293	4.91667	0.035984	4.91667	0.035734	4.91667	0.036453
	4.93333	0.002825	4.93333	5.1e-05	4.93333	0.006492		4.93333	0.000544	4.93333	0.002382	4.93333	0.001088		4.93333	0.035906	4.93333	0.036745	4.93333	0.036351	4.93333	0.036948		4.93333	0.035906	4.93333	0.035704	4.93333	0.036351	4.93333	0.035466		4.93333	0.035906	4.93333	0.036639	4.93333	0.036351	4.93333	0.03711
	4.95	0.002762	4.95	7.3e-05	4.95	0.006404		4.95	0.000556	4.95	0.002352	4.95	0.001082		4.95	0.036525	4.95	0.037364	4.95	0.037034	4.95	0.037618		4.95	0.036525	4.95	0.036358	4.95	0.037034	4.95	0.0361		4.95	0.036525	4.95	0.03729	4.95	0.037034	4.95	0.03777
	4.96667	0.002806	4.96667	2.5e-05	4.96667	0.006306		4.96667	0.000625	4.96667	0.00245	4.96667	0.00108		4.96667	0.037121	4.96667	0.037987	4.96667	0.037729	4.96667	0.038246		4.96667	0.037121	4.96667	0.03701	4.96667	0.037729	4.96667	0.036772		4.96667	0.037121	4.96667	0.037923	4.96667	0.037729	4.96667	0.038411
	4.98333	0.002696	4.98333	9e-06	4.98333	0.006198		4.98333	0.000565	4.98333	0.002412	4.98333	0.001069		4.98333	0.037752	4.98333	0.038646	4.98333	0.038376	4.98333	0.038963		4.98333	0.037752	4.98333	0.037668	4.98333	0.038376	4.98333	0.037403		4.98333	0.037752	4.98333	0.038593	4.98333	0.038376	4.98333	0.039087
	5	0.002655	5	-4e-05	5	0.006095		5	0.000523	5	0.002423	5	0.00105		5	0.038413	5	0.039273	5	0.039063	5	0.039598		5	0.038413	5	0.038309	5	0.039063	5	0.038083		5	0.038413	5	0.039255	5	0.039063	5	0.039776
	5.01667	0.002668	5.01667	-6.2e-05	5.01667	0.005993		5.01667	0.000556	5.01667	0.002447	5.01667	0.001105		5.01667	0.039011	5.01667	0.039954	5.01667	0.039739	5.01667	0.040247		5.01667	0.039011	5.01667	0.038914	5.01667	0.039739	5.01667	0.038752		5.01667	0.039011	5.01667	0.039942	5.01667	0.039739	5.01667	0.040452
	5.03333	0.002604	5.03333	-6.8e-05	5.03333	0.005899		5.03333	0.000515	5.03333	0.002435	5.03333	0.001092		5.03333	0.039661	5.03333	0.040582	5.03333	0.040391	5.03333	0.040931		5.03333	0.039661	5.03333	0.039595	5.03333	0.040391	5.03333	0.039417		5.03333	0.039661	5.03333	0.040604	5.03333	0.040391	5.03333	0.041141
	5.05	0.002632	5.05	-8.6e-05	5.05	0.005878		5.05	0.000531	5.05	0.002418	5.05	0.001136		5.05	0.04028	5.05	0.041204	5.05	0.04106	5.05	0.041595		5.05	0.04028	5.05	0.040211	5.05	0.04106	5.05	0.040082		5.05	0.04028	5.05	0.041254	5.05	0.04106	5.05	0.041795
	5.06667	0.002505	5.06667	-0.000102	5.06667	0.00568		5.06667	0.000581	5.06667	0.002426	5.06667	0.001076		5.06667	0.040946	5.06667	0.041857	5.06667	0.041763	5.06667	0.04227		5.06667	0.040946	5.06667	0.040857	5.06667	0.041763	5.06667	0.040762		5.06667	0.040946	5.06667	0.041884	5.06667	0.041763	5.06667	0.04245
	5.08333	0.002401	5.08333	-9.5e-05	5.08333	0.005622		5.08333	0.000497	5.08333	0.002443	5.08333	0.00113		5.08333	0.041545	5.08333	0.042504	5.08333	0.042462	5.08333	0.042983		5.08333	0.041545	5.08333	0.041478	5.08333	0.042462	5.08333	0.041433		5.08333	0.041545	5.08333	0.042556	5.08333	0.042462	5.08333	0.043152
	5.1	0.002358	5.1	-0.000172	5.1	0.005525		5.1	0.000516	5.1	0.002462	5.1	0.00115		5.1	0.042243	5.1	0.043102	5.1	0.043138	5.1	0.043639		5.1	0.042243	5.1	0.042155	5.1	0.043138	5.1	0.042118		5.1	0.042243	5.1	0.043236	5.1	0.043138	5.1	0.043804
	5.11667	0.002337	5.11667	-0.000176	5.11667	0.005423		5.11667	0.000498	5.11667	0.002429	5.11667	0.001155		5.11667	0.042883	5.11667	0.043776	5.11667	0.04378	5.11667	0.044334		5.11667	0.042883	5.11667	0.042841	5.11667	0.04378	5.11667	0.042831		5.11667	0.042883	5.11667	0.043873	5.11667	0.04378	5.11667	0.044463
	5.13333	0.002233	5.13333	-0.000161	5.13333	0.00536		5.13333	0.000436	5.13333	0.002459	5.13333	0.001161		5.13333	0.043532	5.13333	0.044391	5.13333	0.04451	5.13333	0.045		5.13333	0.043532	5.13333	0.043545	5.13333	0.04451	5.13333	0.043521		5.13333	0.043532	5.13333	0.044531	5.13333	0.04451	5.13333	0.04515
	5.15	0.002228	5.15	-0.000217	5.15	0.005253		5.15	0.000526	5.15	0.0025	5.15	0.001178		5.15	0.044202	5.15	0.045032	5.15	0.045223	5.15	0.045676		5.15	0.044202	5.15	0.044205	5.15	0.045223	5.15	0.044175		5.15	0.044202	5.15	0.045164	5.15	0.045223	5.15	0.045809
	5.16667	0.00223	5.16667	-0.000179	5.16667	0.005115		5.16667	0.00051	5.16667	0.002479	5.16667	0.00123		5.16667	0.044838	5.16667	0.045705	5.16667	0.045927	5.16667	0.046446		5.16667	0.044838	5.16667	0.044932	5.16667	0.045927	5.16667	0.044881		5.16667	0.044838	5.16667	0.045837	5.16667	0.045927	5.16667	0.046511
	5.18333	0.002188	5.18333	-0.000227	5.18333	0.00504		5.18333	0.000433	5.18333	0.002472	5.18333	0.001155		5.18333	0.045532	5.18333	0.046382	5.18333	0.046659	5.18333	0.047174		5.18333	0.045532	5.18333	0.045693	5.18333	0.046659	5.18333	0.045588		5.18333	0.045532	5.18333	0.046519	5.18333	0.046659	5.18333	0.047241
	5.2	0.002152	5.2	-0.000207	5.2	0.00489		5.2	0.000493	5.2	0.002431	5.2	0.001243		5.2	0.046242	5.2	0.047047	5.2	0.047376	5.2	0.047873		5.2	0.046242	5.2	0.046435	5.2	0.047376	5.2	0.046355		5.2	0.046242	5.2	0.04725	5.2	0.047376	5.2	0.047947
	5.21667	0.002072	5.21667	-0.000201	5.21667	0.004852		5.21667	0.000399	5.21667	0.002437	5.21667	0.001178		5.21667	0.046933	5.21667	0.047719	5.21667	0.048095	5.21667	0.048617		5.21667	0.046933	5.21667	0.047234	5.21667	0.048095	5.21667	0.047108		5.21667	0.046933	5.21667	0.047952	5.21667	0.048095	5.21667	0.048713
	5.23333	0.002056	5.23333	-0.000229	5.23333	0.004816		5.23333	0.000481	5.23333	0.002473	5.23333	0.001194		5.23333	0.047656	5.23333	0.048417	5.23333	0.048818	5.23333	0.049323		5.23333	0.047656	5.23333	0.047996	5.23333	0.048818	5.23333	0.047834		5.23333	0.047656	5.23333	0.048658	5.23333	0.048818	5.23333	0.049433
	5.25	0.002034	5.25	-0.000239	5.25	0.0047		5.25	0.000456	5.25	0.002438	5.25	0.00124		5.25	0.048381	5.25	0.049121	5.25	0.049574	5.25	0.05011		5.25	0.048381	5.25	0.048732	5.25	0.049574	5.25	0.048605		5.25	0.048381	5.25	0.049408	5.25	0.049574	5.25	0.050168
	5.26667	0.001955	5.26667	-0.000217	5.26667	0.004624		5.26667	0.000395	5.26667	0.002406	5.26667	0.001221		5.26667	0.049086	5.26667	0.049847	5.26667	0.050351	5.26667	0.050845		5.26667	0.049086	5.26667	0.049516	5.26667	0.050351	5.26667	0.04939		5.26667	0.049086	5.26667	0.050138	5.26667	0.050351	5.26667	0.050916
	5.28333	0.001946	5.28333	-0.000229	5.28333	0.004539		5.28333	0.000435	5.28333	0.002365	5.28333	0.001227		5.28333	0.049875	5.28333	0.0506	5.28333	0.051115	5.28333	0.051658		5.28333	0.049875	5.28333	0.050345	5.28333	0.051115	5.28333	0.050182		5.28333	0.049875	5.28333	0.050938	5.28333	0.051115	5.28333	0.051706
	5.3	0.001887	5.3	-0.000238	5.3	0.004384		5.3	0.000411	5.3	0.002412	5.3	0.001236		5.3	0.050638	5.3	0.051381	5.3	0.051937	5.3	0.052431		5.3	0.050638	5.3	0.051161	5.3	0.051937	5.3	0.050977		5.3	0.050638	5.3	0.051677	5.3	0.051937	5.3	0.052482
	5.31667	0.00186	5.31667	-0.000213	5.31667	0.004363		5.31667	0.000405	5.31667	0.002336	5.31667	0.001275		5.31667	0.051423	5.31667	0.052111	5.31667	0.052709	5.31667	0.053246		5.31667	0.051423	5.31667	0.052001	5.31667	0.052709	5.31667	0.051769		5.31667	0.051423	5.31667	0.052492	5.31667	0.052709	5.31667	0.053307
	5.33333	0.001758	5.33333	-0.000197	5.33333	0.004315		5.33333	0.000373	5.33333	0.002375	5.33333	0.001306		5.33333	0.052208	5.33333	0.052932	5.33333	0.053545	5.33333	0.054091		5.33333	0.052208	5.33333	0.052824	5.33333	0.053545	5.33333	0.052603		5.33333	0.052208	5.33333	0.053349	5.33333	0.053545	5.33333	0.054106
	5.35	0.001685	5.35	-0.000253	5.35	0.004211		5.35	0.00039	5.35	0.002364	5.35	0.001293		5.35	0.053037	5.35	0.05369	5.35	0.054392	5.35	0.05492		5.35	0.053037	5.35	0.053697	5.35	0.054392	5.35	0.05347		5.35	0.053037	5.35	0.054159	5.35	0.054392	5.35	0.054989
	5.36667	0.001673	5.36667	-0.000265	5.36667	0.004123		5.36667	0.000448	5.36667	0.002339	5.36667	0.001315		5.36667	0.053864	5.36667	0.054512	5.36667	0.055197	5.36667	0.05575		5.36667	0.053864	5.36667	0.054552	5.36667	0.055197	5.36667	0.054333		5.36667	0.053864	5.36667	0.054966	5.36667	0.055197	5.36667	0.055831
	5.38333	0.00163	5.38333	-0.000242	5.38333	0.004079		5.38333	0.000407	5.38333	0.002332	5.38333	0.001341		5.38333	0.054699	5.38333	0.055373	5.38333	0.056042	5.38333	0.056644		5.38333	0.054699	5.38333	0.055438	5.38333	0.056042	5.38333	0.055181		5.38333	0.054699	5.38333	0.05579	5.38333	0.056042	5.38333	0.056686
	5.4	0.001638	5.4	-0.000268	5.4	0.003953		5.4	0.000407	5.4	0.002305	5.4	0.001319		5.4	0.055556	5.4	0.056187	5.4	0.056886	5.4	0.057523		5.4	0.055556	5.4	0.056286	5.4	0.056886	5.4	0.056076		5.4	0.055556	5.4	0.056648	5.4	0.056886	5.4	0.057595
	5.41667	0.001622	5.41667	-0.000279	5.41667	0.003843		5.41667	0.000444	5.41667	0.002244	5.41667	0.00134		5.41667	0.056409	5.41667	0.057082	5.41667	0.057777	5.41667	0.058439		5.41667	0.056409	5.41667	0.057169	5.41667	0.057777	5.41667	0.056939		5.41667	0.056409	5.41667	0.057463	5.41667	0.057777	5.41667	0.058444
	5.43333	0.001629	5.43333	-0.000222	5.43333	0.003769		5.43333	0.00045	5.43333	0.002258	5.43333	0.001355		5.43333	0.057305	5.43333	0.057941	5.43333	0.058644	5.43333	0.059327		5.43333	0.057305	5.43333	0.058107	5.43333	0.058644	5.43333	0.057848		5.43333	0.057305	5.43333	0.058373	5.43333	0.058644	5.43333	0.059332
	5.45	0.001559	5.45	-0.000238	5.45	0.003707		5.45	0.000441	5.45	0.002198	5.45	0.001328		5.45	0.058166	5.45	0.05886	5.45	0.05953	5.45	0.060233		5.45	0.058166	5.45	0.059034	5.45	0.05953	5.45	0.058774		5.45	0.058166	5.45	0.059257	5.45	0.05953	5.45	0.060244
	5.46667	0.001494	5.46667	-0.000213	5.46667	0.003674		5.46667	0.000355	5.46667	0.002266	5.46667	0.001365		5.46667	0.059099	5.46667	0.059727	5.46667	0.060446	5.46667	0.061172		5.46667	0.059099	5.46667	0.059898	5.46667	0.060446	5.46667	0.059696		5.46667	0.059099	5.46667	0.060168	5.46667	0.060446	5.46667	0.061183
	5.48333	0.001405	5.48333	-0.000262	5.48333	0.00364		5.48333	0.000355	5.48333	0.002254	5.48333	0.001379		5.48333	0.059985	5.48333	0.060694	5.48333	0.061398	5.48333	0.0621		5.48333	0.059985	5.48333	0.060851	5.48333	0.061398	5.48333	0.060569		5.48333	0.059985	5.48333	0.061084	5.48333	0.061398	5.48333	0.062173
	5.5	0.001479	5.5	-0.000251	5.5	0.003557		5.5	0.000429	5.5	0.002214	5.5	0.001334		5.5	0.060959	5.5	0.061659	5.5	0.062303	5.5	0.063038		5.5	0.060959	5.5	0.061817	5.5	0.062303	5.5	0.061584		5.5	0.060959	5.5	0.062056	5.5	0.062303	5.5	0.06313
	5.51667	0.001402	5.51667	-0.000197	5.51667	0.003491		5.51667	0.000459	5.51667	0.00219	5.51667	0.00131		5.51667	0.061898	5.51667	0.062621	5.51667	0.063251	5.51667	0.063965		5.51667	0.061898	5.51667	0.062817	5.51667	0.063251	5.51667	0.062547		5.51667	0.061898	5.51667	0.062987	5.51667	0.063251	5.51667	0.064082
	5.53333	0.001353	5.53333	-0.000251	5.53333	0.003466		5.53333	0.00041	5.53333	0.002184	5.53333	0.001385		5.53333	0.062881	5.53333	0.063587	5.53333	0.064175	5.53333	0.064974		5.53333	0.062881	5.53333	0.063786	5.53333	0.064175	5.53333	0.063484		5.53333	0.062881	5.53333	0.063944	5.53333	0.064175	5.53333	0.065084
	5.55	0.00135	5.55	-0.000256	5.55	0.003375		5.55	0.000416	5.55	0.002139	5.55	0.001328		5.55	0.063859	5.55	0.064556	5.55	0.065145	5.55	0.065959		5.55	0.063859	5.55	0.06475	5.55	0.065145	5.55	0.064453		5.55	0.063859	5.55	0.064916	5.55	0.065145	5.55	0.066069
	5.56667	0.001316	5.56667	-0.000257	5.56667	0.003362		5.56667	0.000506	5.56667	0.002159	5.56667	0.001363		5.56667	0.064881	5.56667	0.065536	5.56667	0.066112	5.56667	0.066923		5.56667	0.064881	5.56667	0.065809	5.56667	0.066112	5.56667	0.065478		5.56667	0.064881	5.56667	0.06588	5.56667	0.066112	5.56667	0.067055
	5.58333	0.001296	5.58333	-0.000257	5.58333	0.003225		5.58333	0.000496	5.58333	0.002134	5.58333	0.001318		5.58333	0.065845	5.58333	0.066538	5.58333	0.067097	5.58333	0.067937		5.58333	0.065845	5.58333	0.06679	5.58333	0.067097	5.58333	0.0665		5.58333	0.065845	5.58333	0.066853	5.58333	0.067097	5.58333	0.068069
	5.6	0.001292	5.6	-0.000236	5.6	0.003207		5.6	0.000469	5.6	0.002091	5.6	0.001352		5.6	0.066866	5.6	0.067519	5.6	0.068091	5.6	0.068954		5.6	0.066866	5.6	0.067844	5.6	0.068091	5.6	0.067495		5.6	0.066866	5.6	0.067857	5.6	0.068091	5.6	0.069106
	5.61667	0.001256	5.61667	-0.000208	5.61667	0.00316		5.61667	0.000516	5.61667	0.002169	5.61667	0.001272		5.61667	0.067877	5.61667	0.068573	5.61667	0.069144	5.61667	0.069993		5.61667	0.067877	5.61667	0.068844	5.61667	0.069144	5.61667	0.068513		5.61667	0.067877	5.61667	0.068915	5.61667	0.069144	5.61667	0.070165
	5.63333	0.00125	5.63333	-0.000245	5.63333	0.003129		5.63333	0.000529	5.63333	0.0021	5.63333	0.001316		5.63333	0.068993	5.63333	0.069644	5.63333	0.070165	5.63333	0.071056		5.63333	0.068993	5.63333	0.06997	5.63333	0.070165	5.63333	0.069578		5.63333	0.068993	5.63333	0.069947	5.63333	0.070165	5.63333	0.071192
	5.65	0.001291	5.65	-0.000189	5.65	0.00306		5.65	0.000453	5.65	0.002082	5.65	0.001258		5.65	0.070018	5.65	0.070667	5.65	0.07118	5.65	0.072096		5.65	0.070018	5.65	0.071008	5.65	0.07118	5.65	0.070624		5.65	0.070018	5.65	0.070996	5.65	0.07118	5.65	0.07226
	5.66667	0.001314	5.66667	-0.000219	5.66667	0.00303		5.66667	0.000482	5.66667	0.002113	5.66667	0.00129		5.66667	0.071137	5.66667	0.071749	5.66667	0.07225	5.66667	0.073192		5.66667	0.071137	5.66667	0.072073	5.66667	0.07225	5.66667	0.071684		5.66667	0.071137	5.66667	0.072041	5.66667	0.07225	5.66667	0.07336
	5.68333	0.001308	5.68333	-0.000213	5.68333	0.002906		5.68333	0.000474	5.68333	0.002104	5.68333	0.001216		5.68333	0.072185	5.68333	0.072786	5.68333	0.073346	5.68333	0.074232		5.68333	0.072185	5.68333	0.073165	5.68333	0.073346	5.68333	0.072817		5.68333	0.072185	5.68333	0.073084	5.68333	0.073346	5.68333	0.074419
	5.7	0.001311	5.7	-0.000241	5.7	0.002782		5.7	0.000543	5.7	0.002081	5.7	0.00125		5.7	0.073311	5.7	0.073895	5.7	0.074431	5.7	0.075368		5.7	0.073311	5.7	0.074309	5.7	0.074431	5.7	0.073885		5.7	0.073311	5.7	0.07418	5.7	0.074431	5.7	0.075548
	5.71667	0.001291	5.71667	-0.000238	5.71667	0.002862		5.71667	0.0005	5.71667	0.00206	5.71667	0.001283		5.71667	0.074393	5.71667	0.074994	5.71667	0.075501	5.71667	0.076445		5.71667	0.074393	5.71667	0.075387	5.71667	0.075501	5.71667	0.074973		5.71667	0.074393	5.71667	0.075288	5.71667	0.075501	5.71667	0.076674
	5.73333	0.001265	5.73333	-0.000227	5.73333	0.00278		5.73333	0.000551	5.73333	0.002086	5.73333	0.001278		5.73333	0.075518	5.73333	0.076117	5.73333	0.076613	5.73333	0.07763		5.73333	0.075518	5.73333	0.076523	5.73333	0.076613	5.73333	0.076101		5.73333	0.075518	5.73333	0.076377	5.73333	0.076613	5.73333	0.07786
	5.75	0.001206	5.75	-0.000227	5.75	0.002737		5.75	0.00057	5.75	0.002023	5.75	0.001262		5.75	0.076741	5.75	0.077267	5.75	0.077765	5.75	0.078782		5.75	0.076741	5.75	0.077737	5.75	0.077765	5.75	0.07731		5.75	0.076741	5.75	0.077558	5.75	0.077765	5.75	0.078993
	5.76667	0.001047	5.76667	-0.000217	5.76667	0.00263		5.76667	0.000597	5.76667	0.002034	5.76667	0.0013		5.76667	0.077885	5.76667	0.078383	5.76667	0.078902	5.76667	0.079904		5.76667	0.077885	5.76667	0.078889	5.76667	0.078902	5.76667	0.078489		5.76667	0.077885	5.76667	0.078699	5.76667	0.078902	5.76667	0.08014
	5.78333	0.001007	5.78333	-0.000238	5.78333	0.002546		5.78333	0.000603	5.78333	0.002041	5.78333	0.001253		5.78333	0.079102	5.78333	0.079549	5.78333	0.080012	5.78333	0.081098		5.78333	0.079102	5.78333	0.080019	5.78333	0.080012	5.78333	0.079648		5.78333	0.079102	5.78333	0.079858	5.78333	0.080012	5.78333	0.081303
	5.8	0.000995	5.8	-0.000226	5.8	0.002467		5.8	0.000618	5.8	0.002015	5.8	0.001269		5.8	0.08025	5.8	0.080723	5.8	0.081235	5.8	0.082292		5.8	0.08025	5.8	0.081196	5.8	0.081235	5.8	0.080816		5.8	0.08025	5.8	0.080993	5.8	0.081235	5.8	0.082495
	5.81667	0.000957	5.81667	-0.000253	5.81667	0.002455		5.81667	0.000654	5.81667	0.001986	5.81667	0.001306		5.81667	0.081479	5.81667	0.08195	5.81667	0.08241	5.81667	0.083506		5.81667	0.081479	5.81667	0.08241	5.81667	0.08241	5.81667	0.082023		5.81667	0.081479	5.81667	0.08216	5.81667	0.08241	5.81667	0.08374
	5.83333	0.000955	5.83333	-0.000208	5.83333	0.002428		5.83333	0.000591	5.83333	0.001993	5.83333	0.001227		5.83333	0.08269	5.83333	0.083156	5.83333	0.083574	5.83333	0.084729		5.83333	0.08269	5.83333	0.083641	5.83333	0.083574	5.83333	0.083209		5.83333	0.08269	5.83333	0.083373	5.83333	0.083574	5.83333	0.08491
	5.85	0.000986	5.85	-0.000227	5.85	0.002399		5.85	0.000609	5.85	0.002009	5.85	0.001277		5.85	0.083881	5.85	0.084375	5.85	0.084846	5.85	0.085964		5.85	0.083881	5.85	0.084842	5.85	0.084846	5.85	0.084451		5.85	0.083881	5.85	0.08455	5.85	0.084846	5.85	0.086214
	5.86667	0.000952	5.86667	-0.000247	5.86667	0.002344		5.86667	0.000611	5.86667	0.001987	5.86667	0.001211		5.86667	0.08518	5.86667	0.085614	5.86667	0.08605	5.86667	0.087195		5.86667	0.08518	5.86667	0.086131	5.86667	0.08605	5.86667	0.08575		5.86667	0.08518	5.86667	0.085828	5.86667	0.08605	5.86667	0.087428
	5.88333	0.000891	5.88333	-0.00025	5.88333	0.002368		5.88333	0.000578	5.88333	0.001968	5.88333	0.001167		5.88333	0.086451	5.88333	0.08686	5.88333	0.087316	5.88333	0.088495		5.88333	0.086451	5.88333	0.087375	5.88333	0.087316	5.88333	0.086991		5.88333	0.086451	5.88333	0.087076	5.88333	0.087316	5.88333	0.088735
	5.9	0.000847	5.9	-0.000222	5.9	0.00229		5.9	0.000648	5.9	0.001955	5.9	0.001178		5.9	0.087733	5.9	0.088145	5.9	0.08866	5.9	0.089754		5.9	0.087733	5.9	0.088677	5.9	0.08866	5.9	0.088253		5.9	0.087733	5.9	0.088308	5.9	0.08866	5.9	0.090016
	5.91667	0.000879	5.91667	-0.00026	5.91667	0.002222		5.91667	0.000691	5.91667	0.001945	5.91667	0.001168		5.91667	0.088999	5.91667	0.089421	5.91667	0.089946	5.91667	0.09104		5.91667	0.088999	5.91667	0.089959	5.91667	0.089946	5.91667	0.089547		5.91667	0.088999	5.91667	0.089609	5.91667	0.089946	5.91667	0.091286
	5.93333	0.000862	5.93333	-0.000226	5.93333	0.002215		5.93333	0.000608	5.93333	0.001962	5.93333	0.001137		5.93333	0.090336	5.93333	0.090704	5.93333	0.091274	5.93333	0.092382		5.93333	0.090336	5.93333	0.091323	5.93333	0.091274	5.93333	0.090816		5.93333	0.090336	5.93333	0.090871	5.93333	0.091274	5.93333	0.092625
	5.95	0.000925	5.95	-0.000208	5.95	0.002198		5.95	0.000651	5.95	0.001918	5.95	0.001131		5.95	0.091671	5.95	0.092026	5.95	0.092615	5.95	0.093774		5.95	0.091671	5.95	0.092627	5.95	0.092615	5.95	0.092153		5.95	0.091671	5.95	0.092223	5.95	0.092615	5.95	0.093993
	5.96667	0.000867	5.96667	-0.000232	5.96667	0.002145		5.96667	0.000654	5.96667	0.001882	5.96667	0.001099		5.96667	0.093068	5.96667	0.093368	5.96667	0.094097	5.96667	0.095151		5.96667	0.093068	5.96667	0.094012	5.96667	0.094097	5.96667	0.093491		5.96667	0.093068	5.96667	0.093564	5.96667	0.094097	5.96667	0.095347
	5.98333	0.000891	5.98333	-0.000201	5.98333	0.002161		5.98333	0.000691	5.98333	0.00194	5.98333	0.001115		5.98333	0.094464	5.98333	0.094748	5.98333	0.095486	5.98333	0.096542		5.98333	0.094464	5.98333	0.095378	5.98333	0.095486	5.98333	0.094843		5.98333	0.094464	5.98333	0.094981	5.98333	0.095486	5.98333	0.096724
	6	0.000888	6	-0.000189	6	0.002117		6	0.000673	6	0.00187	6	0.001073		6	0.095881	6	0.096124	6	0.096967	6	0.098006		6	0.095881	6	0.096785	6	0.096967	6	0.096216		6	0.095881	6	0.09633	6	0.096967	6	0.098105
	6.01667	0.00086	6.01667	-0.000239	6.01667	0.002096		6.01667	0.000661	6.01667	0.001869	6.01667	0.001034		6.01667	0.097406	6.01667	0.09753	6.01667	0.098564	6.01667	0.099429		6.01667	0.097406	6.01667	0.098225	6.01667	0.098564	6.01667	0.097642		6.01667	0.097406	6.01667	0.097689	6.01667	0.098564	6.01667	0.099517
	6.03333	0.000848	6.03333	-0.000262	6.03333	0.002106		6.03333	0.000619	6.03333	0.00187	6.03333	0.001028		6.03333	0.09889	6.03333	0.098935	6.03333	0.100083	6.03333	0.100982		6.03333	0.09889	6.03333	0.099705	6.03333	0.100083	6.03333	0.099003		6.03333	0.09889	6.03333	0.099151	6.03333	0.100083	6.03333	0.100945
	6.05	0.000841	6.05	-0.00022	6.05	0.002084		6.05	0.000706	6.05	0.001847	6.05	0.00105		6.05	0.100421	6.05	0.100427	6.05	0.101773	6.05	0.10253		6.05	0.100421	6.05	0.101129	6.05	0.101773	6.05	0.100451		6.05	0.100421	6.05	0.100584	6.05	0.101773	6.05	0.102424
	6.06667	0.000816	6.06667	-0.000247	6.06667	0.002047		6.06667	0.000658	6.06667	0.00186	6.06667	0.001006		6.06667	0.102012	6.06667	0.10193	6.06667	0.103429	6.06667	0.104162		6.06667	0.102012	6.06667	0.102623	6.06667	0.103429	6.06667	0.101918		6.06667	0.102012	6.06667	0.102062	6.06667	0.103429	6.06667	0.103973
	6.08333	0.000835	6.08333	-0.000205	6.08333	0.002078		6.08333	0.000706	6.08333	0.001886	6.08333	0.001061		6.08333	0.103687	6.08333	0.103401	6.08333	0.105121	6.08333	0.105803		6.08333	0.103687	6.08333	0.104214	6.08333	0.105121	6.08333	0.103399		6.08333	0.103687	6.08333	0.103542	6.08333	0.105121	6.08333	0.10551
	6.1	0.000836	6.1	-0.00017	6.1	0.00198		6.1	0.000731	6.1	0.001805	6.1	0.000996		6.1	0.10538	6.1	0.104933	6.1	0.106975	6.1	0.107545		6.1	0.10538	6.1	0.105738	6.1	0.106975	6.1	0.10492		6.1	0.10538	6.1	0.105031	6.1	0.106975	6.1	0.107086
	6.11667	0.000807	6.11667	-0.000126	6.11667	0.002071		6.11667	0.000737	6.11667	0.001885	6.11667	0.001007		6.11667	0.107162	6.11667	0.106503	6.11667	0.108793	6.11667	0.109419		6.11667	0.107162	6.11667	0.107374	6.11667	0.108793	6.11667	0.106488		6.11667	0.107162	6.11667	0.106535	6.11667	0.108793	6.11667	0.108702
	6.13333	0.000864	6.13333	-0.000175	6.13333	0.001989		6.13333	0.000694	6.13333	0.001822	6.13333	0.000956		6.13333	0.108972	6.13333	0.108119	6.13333	0.110712	6.13333	0.111163		6.13333	0.108972	6.13333	0.109022	6.13333	0.110712	6.13333	0.108107		6.13333	0.108972	6.13333	0.108073	6.13333	0.110712	6.13333	0.110386
	6.15	0.000824	6.15	-0.000207	6.15	0.002023		6.15	0.000722	6.15	0.001817	6.15	0.000938		6.15	0.11088	6.15	0.109726	6.15	0.11268	6.15	0.113082		6.15	0.11088	6.15	0.110754	6.15	0.11268	6.15	0.109715		6.15	0.11088	6.15	0.109685	6.15	0.11268	6.15	0.11215
	6.16667	0.000755	6.16667	-0.000114	6.16667	0.002013		6.16667	0.000726	6.16667	0.001834	6.16667	0.000962		6.16667	0.112836	6.16667	0.111485	6.16667	0.114686	6.16667	0.115044		6.16667	0.112836	6.16667	0.112593	6.16667	0.114686	6.16667	0.111487		6.16667	0.112836	6.16667	0.111273	6.16667	0.114686	6.16667	0.113899
	6.18333	0.000771	6.18333	-0.000161	6.18333	0.002005		6.18333	0.000746	6.18333	0.001833	6.18333	0.001013		6.18333	0.114897	6.18333	0.113233	6.18333	0.116841	6.18333	0.117101		6.18333	0.114897	6.18333	0.114357	6.18333	0.116841	6.18333	0.113305		6.18333	0.114897	6.18333	0.112954	6.18333	0.116841	6.18333	0.115739
	6.2	0.000796	6.2	-0.000169	6.2	0.002071		6.2	0.000719	6.2	0.001793	6.2	0.000949		6.2	0.116969	6.2	0.115027	6.2	0.119004	6.2	0.11919		6.2	0.116969	6.2	0.116315	6.2	0.119004	6.2	0.11508		6.2	0.116969	6.2	0.114641	6.2	0.119004	6.2	0.11761
	6.21667	0.000811	6.21667	-0.000117	6.21667	0.002123		6.21667	0.000726	6.21667	0.001898	6.21667	0.000921		6.21667	0.119178	6.21667	0.116891	6.21667	0.121305	6.21667	0.121388		6.21667	0.119178	6.21667	0.118268	6.21667	0.121305	6.21667	0.117001		6.21667	0.119178	6.21667	0.116385	6.21667	0.121305	6.21667	0.119554
	6.23333	0.00071	6.23333	-0.000155	6.23333	0.002167		6.23333	0.000711	6.23333	0.001907	6.23333	0.000906		6.23333	0.12144	6.23333	0.118841	6.23333	0.123725	6.23333	0.123706		6.23333	0.12144	6.23333	0.12032	6.23333	0.123725	6.23333	0.119006		6.23333	0.12144	6.23333	0.118092	6.23333	0.123725	6.23333	0.121665
	6.25	0.000844	6.25	-0.000125	6.25	0.002185		6.25	0.000783	6.25	0.001895	6.25	0.000999		6.25	0.123837	6.25	0.12092	6.25	0.126185	6.25	0.126143		6.25	0.123837	6.25	0.122475	6.25	0.126185	6.25	0.12107		6.25	0.123837	6.25	0.119886	6.25	0.126185	6.25	0.123787
	6.26667	0.000826	6.26667	-8.9e-05	6.26667	0.002218		6.26667	0.000777	6.26667	0.001907	6.26667	0.000902		6.26667	0.126367	6.26667	0.123005	6.26667	0.12882	6.26667	0.128588		6.26667	0.126367	6.26667	0.124676	6.26667	0.12882	6.26667	0.123222		6.26667	0.126367	6.26667	0.121784	6.26667	0.12882	6.26667	0.12601
	6.28333	0.000848	6.28333	-3.7e-05	6.28333	0.002264		6.28333	0.000815	6.28333	0.00187	6.28333	0.00088		6.28333	0.129099	6.28333	0.125218	6.28333	0.131645	6.28333	0.131276		6.28333	0.129099	6.28333	0.126978	6.28333	0.131645	6.28333	0.125488		6.28333	0.129099	6.28333	0.123758	6.28333	0.131645	6.28333	0.128356
	6.3	0.000882	6.3	-8e-06	6.3	0.002252		6.3	0.000823	6.3	0.001885	6.3	0.000915		6.3	0.131883	6.3	0.127565	6.3	0.134625	6.3	0.134049		6.3	0.131883	6.3	0.129433	6.3	0.134625	6.3	0.127798		6.3	0.131883	6.3	0.125798	6.3	0.134625	6.3	0.130842
	6.31667	0.000878	6.31667	-1.5e-05	6.31667	0.002333		6.31667	0.000802	6.31667	0.001904	6.31667	0.000903		6.31667	0.134933	6.31667	0.130018	6.31667	0.137824	6.31667	0.136988		6.31667	0.134933	6.31667	0.131977	6.31667	0.137824	6.31667	0.130281		6.31667	0.134933	6.31667	0.127845	6.31667	0.137824	6.31667	0.133376
	6.33333	0.000928	6.33333	3e-06	6.33333	0.002372		6.33333	0.000818	6.33333	0.001888	6.33333	0.000809		6.33333	0.138221	6.33333	0.132581	6.33333	0.141307	6.33333	0.140256		6.33333	0.138221	6.33333	0.134628	6.33333	0.141307	6.33333	0.132942		6.33333	0.138221	6.33333	0.130077	6.33333	0.141307	6.33333	0.136139
	6.35	0.000954	6.35	-1.6e-05	6.35	0.002418		6.35	0.000799	6.35	0.001921	6.35	0.000853		6.35	0.141748	6.35	0.135283	6.35	0.145196	6.35	0.143722		6.35	0.141748	6.35	0.137445	6.35	0.145196	6.35	0.135633		6.35	0.141748	6.35	0.132394	6.35	0.145196	6.35	0.139088
	6.36667	0.00097	6.36667	-8e-06	6.36667	0.002434		6.36667	0.000891	6.36667	0.001901	6.36667	0.000874		6.36667	0.145769	6.36667	0.138136	6.36667	0.149583	6.36667	0.147613		6.36667	0.145769	6.36667	0.140471	6.36667	0.149583	6.36667	0.13858		6.36667	0.145769	6.36667	0.13476	6.36667	0.149583	6.36667	0.142181
	6.38333	0.001074	6.38333	3.4e-05	6.38333	0.002476		6.38333	0.00087	6.38333	0.001853	6.38333	0.0009		6.38333	0.15039	6.38333	0.141215	6.38333	0.154804	6.38333	0.152091		6.38333	0.15039	6.38333	0.14369	6.38333	0.154804	6.38333	0.141731		6.38333	0.15039	6.38333	0.137299	6.38333	0.154804	6.38333	0.145612
	6.4	0.001101	6.4	-1.1e-05	6.4	0.002457		6.4	0.000808	6.4	0.00192	6.4	0.000912		6.4	0.155859	6.4	0.144576	6.4	0.161424	6.4	0.157396		6.4	0.155859	6.4	0.147258	6.4	0.161424	6.4	0.145088		6.4	0.155859	6.4	0.139943	6.4	0.161424	6.4	0.149351
	6.41667	0.001228	6.41667	1e-05	6.41667	0.002567		6.41667	0.000848	6.41667	0.001918	6.41667	0.00085		6.41667	0.163164	6.41667	0.148226	6.41667	0.171352	6.41667	0.164283		6.41667	0.163164	6.41667	0.151216	6.41667	0.171352	6.41667	0.148832		6.41667	0.163164	6.41667	0.142815	6.41667	0.171352	6.41667	0.153595
	6.43333	0.001225	6.43333	2e-05	6.43333	0.002621		6.43333	0.000916	6.43333	0.001897	6.43333	0.000856		6.43333	0.174814	6.43333	0.152331	6.43333	0.200265	6.43333	0.174311		6.43333	0.174814	6.43333	0.155736	6.43333	0.200265	6.43333	0.153099		6.43333	0.174814	6.43333	0.145837	6.43333	0.200265	6.43333	0.158654
	6.45	0.001307	6.45	2.8e-05	6.45	0.00267		6.45	0.000903	6.45	0.001924	6.45	0.000886		6.45	0.224015	6.45	0.157105	6.45	0.380879	6.45	0.201469		6.45	0.224015	6.45	0.161376	6.45	0.380879	6.45	0.158014		6.45	0.224015	6.45	0.149124	6.45	0.380879	6.45	0.165237
	6.46667	0.001365	6.46667	3.4e-05	6.46667	0.002725		6.46667	0.000857	6.46667	0.001875	6.46667	0.000878		6.46667	0.434376	6.46667	0.162983	6.46667	0.580449	6.46667	0.352633		6.46667	0.434376	6.46667	0.168913	6.46667	0.580449	6.46667	0.164407		6.46667	0.434376	6.46667	0.152712	6.46667	0.580449	6.46667	0.174163
	6.48333	0.001341	6.48333	5.9e-05	6.48333	0.002721		6.48333	0.000875	6.48333	0.001942	6.48333	0.000852		6.48333	0.588416	6.48333	0.170689	6.48333	0.615764	6.48333	0.551715		6.48333	0.588416	6.48333	0.178918	6.48333	0.615764	6.48333	0.173291		6.48333	0.588416	6.48333	0.156695	6.48333	0.615764	6.48333	0.1875
	6.5	0.001429	6.5	7.8e-05	6.5	0.002685		6.5	0.000915	6.5	0.001869	6.5	0.000815		6.5	0.610729	6.5	0.181946	6.5	0.617823	6.5	0.601676		6.5	0.610729	6.5	0.197163	6.5	0.617823	6.5	0.18605		6.5	0.610729	6.5	0.161388	6.5	0.617823	6.5	0.244748
	6.51667	0.001466	6.51667	4.2e-05	6.51667	0.002759		6.51667	0.000921	6.51667	0.001917	6.51667	0.000837		6.51667	0.611146	6.51667	0.217755	6.51667	0.615451	6.51667	0.60544		6.51667	0.611146	6.51667	0.303972	6.51667	0.615451	6.51667	0.235742		6.51667	0.611146	6.51667	0.167281	6.51667	0.615451	6.51667	0.431863
	6.53333	0.001452	6.53333	5.9e-05	6.53333	0.002716		6.53333	0.0009	6.53333	0.001853	6.53333	0.000815		6.53333	0.60826	6.53333	0.389536	6.53333	0.611315	6.53333	0.60323		6.53333	0.60826	6.53333	0.513264	6.53333	0.611315	6.53333	0.420419		6.53333	0.60826	6.53333	0.174937	6.53333	0.611315	6.53333	0.558371
	6.55	0.001605	6.55	5.7e-05	6.55	0.002837		6.55	0.000945	6.55	0.001878	6.55	0.000836		6.55	0.603574	6.55	0.547249	6.55	0.606213	6.55	0.599237		6.55	0.603574	6.55	0.582529	6.55	0.606213	6.55	0.561467		6.55	0.603574	6.55	0.184341	6.55	0.606213	6.55	0.577471
	6.56667	0.00162	6.56667	4.2e-05	6.56667	0.002774		6.56667	0.000897	6.56667	0.001901	6.56667	0.000812		6.56667	0.598364	6.56667	0.574747	6.56667	0.600686	6.56667	0.594145		6.56667	0.598364	6.56667	0.58849	6.56667	0.600686	6.56667	0.584282		6.56667	0.598364	6.56667	0.200035	6.56667	0.600686	6.56667	0.577503
	6.58333	0.00173	6.58333	7.5e-05	6.58333	0.002746		6.58333	0.000942	6.58333	0.00186	6.58333	0.000837		6.58333	0.592861	6.58333	0.575477	6.58333	0.595086	6.58333	0.588698		6.58333	0.592861	6.58333	0.586497	6.58333	0.595086	6.58333	0.584797		6.58333	0.592861	6.58333	0.275846	6.58333	0.595086	6.58333	0.574474
	6.6	0.001679	6.6	5.6e-05	6.6	0.002823		6.6	0.000882	6.6	0.001852	6.6	0.000847		6.6	0.587182	6.6	0.572339	6.6	0.589325	6.6	0.582998		6.6	0.587182	6.6	0.582384	6.6	0.589325	6.6	0.581907		6.6	0.587182	6.6	0.463089	6.6	0.589325	6.6	0.570014
	6.61667	0.001788	6.61667	8.8e-05	6.61667	0.002774		6.61667	0.000964	6.61667	0.001854	6.61667	0.000822		6.61667	0.581268	6.61667	0.567794	6.61667	0.583532	6.61667	0.577155		6.61667	0.581268	6.61667	0.577302	6.61667	0.583532	6.61667	0.577565		6.61667	0.581268	6.61667	0.54806	6.61667	0.583532	6.61667	0.564774
	6.63333	0.001803	6.63333	7.8e-05	6.63333	0.002696		6.63333	0.000857	6.63333	0.001852	6.63333	0.000777		6.63333	0.575364	6.63333	0.562407	6.63333	0.577631	6.63333	0.571256		6.63333	0.575364	6.63333	0.572012	6.63333	0.577631	6.63333	0.572381		6.63333	0.575364	6.63333	0.557416	6.63333	0.577631	6.63333	0.559259
	6.65	0.001782	6.65	9.3e-05	6.65	0.002682		6.65	0.000872	6.65	0.001838	6.65	0.000755		6.65	0.569486	6.65	0.556971	6.65	0.571695	6.65	0.56526		6.65	0.569486	6.65	0.566318	6.65	0.571695	6.65	0.566983		6.65	0.569486	6.65	0.55571	6.65	0.571695	6.65	0.553567
	6.66667	0.001819	6.66667	9e-05	6.66667	0.002697		6.66667	0.000847	6.66667	0.001804	6.66667	0.000728		6.66667	0.563405	6.66667	0.551216	6.66667	0.565792	6.66667	0.559228		6.66667	0.563405	6.66667	0.560412	6.66667	0.565792	6.66667	0.561238		6.66667	0.563405	6.66667	0.551787	6.66667	0.565792	6.66667	0.54785
	6.68333	0.001813	6.68333	0.000133	6.68333	0.002639		6.68333	0.000909	6.68333	0.001802	6.68333	0.000769		6.68333	0.557539	6.68333	0.545284	6.68333	0.559818	6.68333	0.553153		6.68333	0.557539	6.68333	0.554441	6.68333	0.559818	6.68333	0.555452		6.68333	0.557539	6.68333	0.546799	6.68333	0.559818	6.68333	0.541852
	6.7	0.001894	6.7	0.000179	6.7	0.002617		6.7	0.000897	6.7	0.001818	6.7	0.00074		6.7	0.551441	6.7	0.539453	6.7	0.553814	6.7	0.547195		6.7	0.551441	6.7	0.548574	6.7	0.553814	6.7	0.549535		6.7	0.551441	6.7	0.541308	6.7	0.553814	6.7	0.535755
	6.71667	0.001888	6.71667	0.000168	6.71667	0.002574		6.71667	0.000869	6.71667	0.001789	6.71667	0.000673		6.71667	0.545445	6.71667	0.533373	6.71667	0.547674	6.71667	0.541043		6.71667	0.545445	6.71667	0.542524	6.71667	0.547674	6.71667	0.543762		6.71667	0.545445	6.71667	0.535245	6.71667	0.547674	6.71667	0.531249
	6.73333	0.001902	6.73333	0.000182	6.73333	0.002454		6.73333	0.000866	6.73333	0.00175	6.73333	0.000745		6.73333	0.539259	6.73333	0.526964	6.73333	0.54166	6.73333	0.534716		6.73333	0.539259	6.73333	0.535976	6.73333	0.54166	6.73333	0.537451		6.73333	0.539259	6.73333	0.537481	6.73333	0.54166	6.73333	0.582703
	6.75	0.001906	6.75	0.000109	6.75	0.00244		6.75	0.000882	6.75	0.001815	6.75	0.000709		6.75	0.532841	6.75	0.53805	6.75	0.535127	6.75	0.534135		6.75	0.532841	6.75	0.548211	6.75	0.535127	6.75	0.536633		6.75	0.532841	6.75	0.575556	6.75	0.535127	6.75	0.605309
	6.76667	0.001896	6.76667	0.00014	6.76667	0.002378		6.76667	0.000827	6.76667	0.00177	6.76667	0.000651		6.76667	0.540636	6.76667	0.582391	6.76667	0.573989	6.76667	0.585248		6.76667	0.540636	6.76667	0.592905	6.76667	0.573989	6.76667	0.587506		6.76667	0.540636	6.76667	0.584013	6.76667	0.573989	6.76667	0.591655
	6.78333	0.001903	6.78333	0.000249	6.78333	0.002408		6.78333	0.000832	6.78333	0.001767	6.78333	0.000662		6.78333	0.592084	6.78333	0.589831	6.78333	0.613509	6.78333	0.610678		6.78333	0.592084	6.78333	0.601968	6.78333	0.613509	6.78333	0.601306		6.78333	0.592084	6.78333	0.57971	6.78333	0.613509	6.78333	0.577813
	6.8	0.001888	6.8	0.000201	6.8	0.002345		6.8	0.000815	6.8	0.001707	6.8	0.000678		6.8	0.605183	6.8	0.584822	6.8	0.606957	6.8	0.613083		6.8	0.605183	6.8	0.601816	6.8	0.606957	6.8	0.592489		6.8	0.605183	6.8	0.590655	6.8	0.606957	6.8	0.581682
	6.81667	0.001903	6.81667	0.000202	6.81667	0.002256		6.81667	0.000792	6.81667	0.001729	6.81667	0.000673		6.81667	0.601069	6.81667	0.614479	6.81667	0.600041	6.81667	0.639367		6.81667	0.601069	6.81667	0.624077	6.81667	0.600041	6.81667	0.589482		6.81667	0.601069	6.81667	0.632202	6.81667	0.600041	6.81667	0.548616
	6.83333	0.001899	6.83333	0.000249	6.83333	0.002198		6.83333	0.000839	6.83333	0.001743	6.83333	0.00067		6.83333	0.608112	6.83333	0.608932	6.83333	0.605116	6.83333	0.646752		6.83333	0.608112	6.83333	0.684389	6.83333	0.605116	6.83333	0.608536		6.83333	0.608112	6.83333	0.569529	6.83333	0.605116	6.83333	0.473769
	6.85	0.001861	6.85	0.00029	6.85	0.002215		6.85	0.000798	6.85	0.001783	6.85	0.000609		6.85	0.668321	6.85	0.526978	6.85	0.61276	6.85	0.636803		6.85	0.668321	6.85	0.604256	6.85	0.61276	6.85	0.590674		6.85	0.668321	6.85	0.357767	6.85	0.61276	6.85	0.302566
	6.86667	0.001905	6.86667	0.000232	6.86667	0.002086		6.86667	0.000806	6.86667	0.001697	6.86667	0.000703		6.86667	0.636291	6.86667	0.310729	6.86667	0.5691	6.86667	0.501528		6.86667	0.636291	6.86667	0.332322	6.86667	0.5691	6.86667	0.494287		6.86667	0.636291	6.86667	0.132033	6.86667	0.5691	6.86667	0.135222
	6.88333	0.001843	6.88333	0.000253	6.88333	0.002112		6.88333	0.00082	6.88333	0.001681	6.88333	0.000659		6.88333	0.490677	6.88333	0.102617	6.88333	0.426937	6.88333	0.283909		6.88333	0.490677	6.88333	0.113369	6.88333	0.426937	6.88333	0.296871		6.88333	0.490677	6.88333	0.046888	6.88333	0.426937	6.88333	0.047521
	6.9	0.001806	6.9	0.000243	6.9	0.002034		6.9	0.000789	6.9	0.00174	6.9	0.000668		6.9	0.254319	6.9	0.036777	6.9	0.18872	6.9	0.112339		6.9	0.254319	6.9	0.042164	6.9	0.18872	6.9	0.126963		6.9	0.254319	6.9	0.023509	6.9	0.18872	6.9	0.020192
	6.91667	0.001767	6.91667	0.0003	6.91667	0.002014		6.91667	0.00079	6.91667	0.001812	6.91667	0.000686		6.91667	0.079424	6.91667	0.019551	6.91667	0.061767	6.91667	0.042196		6.91667	0.079424	6.91667	0.022239	6.91667	0.061767	6.91667	0.04499		6.91667	0.079424	6.91667	0.014484	6.91667	0.061767	6.91667	0.011508
	6.93333	0.001783	6.93333	0.000287	6.93333	0.001985		6.93333	0.000784	6.93333	0.00172	6.93333	0.000671		6.93333	0.033668	6.93333	0.012669	6.93333	0.029328	6.93333	0.021993		6.93333	0.033668	6.93333	0.014037	6.93333	0.029328	6.93333	0.020041		6.93333	0.033668	6.93333	0.009866	6.93333	0.029328	6.93333	0.008198
	6.95	0.001724	6.95	0.000341	6.95	0.001921		6.95	0.000755	6.95	0.001719	6.95	0.000664		6.95	0.020385	6.95	0.009133	6.95	0.018833	6.95	0.013902		6.95	0.020385	6.95	0.009781	6.95	0.018833	6.95	0.011673		6.95	0.020385	6.95	0.007442	6.95	0.018833	6.95	0.006605
	6.96667	0.001715	6.96667	0.000202	6.96667	0.001872		6.96667	0.000784	6.96667	0.001687	6.96667	0.000673		6.96667	0.013624	6.96667	0.00731	6.96667	0.012977	6.96667	0.009803		6.96667	0.013624	6.96667	0.007558	6.96667	0.012977	6.96667	0.008246		6.96667	0.013624	6.96667	0.006198	6.96667	0.012977	6.96667	0.005755
	6.98333	0.001675	6.98333	0.000303	6.98333	0.001851		6.98333	0.00072	6.98333	0.001685	6.98333	0.00068		6.98333	0.009752	6.98333	0.006317	6.98333	0.009409	6.98333	0.007683		6.98333	0.009752	6.98333	0.006368	6.98333	0.009409	6.98333	0.00658		6.98333	0.009752	6.98333	0.005423	6.98333	0.009409	6.98333	0.005221
	7	0.001758	7	0.000262	7	0.001827		7	0.000756	7	0.00176	7	0.00068		7	0.007646	7	0.005742	7	0.007359	7	0.006567		7	0.007646	7	0.005679	7	0.007359	7	0.005737		7	0.007646	7	0.00496	7	0.007359	7	0.004909
	7.01667	0.001644	7.01667	0.000296	7.01667	0.001826		7.01667	0.000731	7.01667	0.001745	7.01667	0.000677		7.01667	0.006542	7.01667	0.005353	7.01667	0.006247	7.01667	0.005969		7.01667	0.006542	7.01667	0.005254	7.01667	0.006247	7.01667	0.005269		7.01667	0.006542	7.01667	0.004665	7.01667	0.006247	7.01667	0.004685
	7.03333	0.001685	7.03333	0.000293	7.03333	0.001769		7.03333	0.000811	7.03333	0.001734	7.03333	0.000703		7.03333	0.005907	7.03333	0.005086	7.03333	0.005598	7.03333	0.005546		7.03333	0.005907	7.03333	0.00497	7.03333	0.005598	7.03333	0.004879		7.03333	0.005907	7.03333	0.004437	7.03333	0.005598	7.03333	0.004489
	7.05	0.00162	7.05	0.000263	7.05	0.001698		7.05	0.00074	7.05	0.001722	7.05	0.000711		7.05	0.005536	7.05	0.004903	7.05	0.005199	7.05	0.005238		7.05	0.005536	7.05	0.004769	7.05	0.005199	7.05	0.004657		7.05	0.005536	7.05	0.004214	7.05	0.005199	7.05	0.00435
	7.06667	0.001586	7.06667	0.000325	7.06667	0.001749		7.06667	0.000639	7.06667	0.001703	7.06667	0.000718		7.06667	0.005224	7.06667	0.004765	7.06667	0.004871	7.06667	0.005048		7.06667	0.005224	7.06667	0.004617	7.06667	0.004871	7.06667	0.004485		7.06667	0.005224	7.06667	0.004102	7.06667	0.004871	7.06667	0.004236
	7.08333	0.001524	7.08333	0.000247	7.08333	0.001713		7.08333	0.000691	7.08333	0.001757	7.08333	0.000753		7.08333	0.005057	7.08333	0.004578	7.08333	0.004618	7.08333	0.004835		7.08333	0.005057	7.08333	0.004515	7.08333	0.004618	7.08333	0.004322		7.08333	0.005057	7.08333	0.003986	7.08333	0.004618	7.08333	0.004135
	7.1	0.001525	7.1	0.000309	7.1	0.001637		7.1	0.000726	7.1	0.001776	7.1	0.000722		7.1	0.004803	7.1	0.004379	7.1	0.004446	7.1	0.004654		7.1	0.004803	7.1	0.004413	7.1	0.004446	7.1	0.004198		7.1	0.004803	7.1	0.00395	7.1	0.004446	7.1	0.004045
	7.11667	0.001518	7.11667	0.000337	7.11667	0.001651		7.11667	0.000783	7.11667	0.001773	7.11667	0.000736		7.11667	0.00464	7.11667	0.004306	7.11667	0.004335	7.11667	0.004558		7.11667	0.00464	7.11667	0.004297	7.11667	0.004335	7.11667	0.004071		7.11667	0.00464	7.11667	0.003993	7.11667	0.004335	7.11667	0.003931
	7.13333	0.00143	7.13333	0.000329	7.13333	0.001686		7.13333	0.000755	7.13333	0.001725	7.13333	0.000728		7.13333	0.00448	7.13333	0.004196	7.13333	0.004203	7.13333	0.004424		7.13333	0.00448	7.13333	0.00421	7.13333	0.004203	7.13333	0.003979		7.13333	0.00448	7.13333	0.004227	7.13333	0.004203	7.13333	0.00383
	7.15	0.001434	7.15	0.000357	7.15	0.001652		7.15	0.000716	7.15	0.001693	7.15	0.000756		7.15	0.0044	7.15	0.00411	7.15	0.004136	7.15	0.004309		7.15	0.0044	7.15	0.004085	7.15	0.004136	7.15	0.003915		7.15	0.0044	7.15	0.004731	7.15	0.004136	7.15	0.003726
	7.16667	0.001412	7.16667	0.000365	7.16667	0.001614		7.16667	0.00072	7.16667	0.00178	7.16667	0.000717		7.16667	0.004259	7.16667	0.004041	7.16667	0.004052	7.16667	0.004243		7.16667	0.004259	7.16667	0.004016	7.16667	0.004052	7.16667	0.003833		7.16667	0.004259	7.16667	0.005582	7.16667	0.004052	7.16667	0.003592
	7.18333	0.001402	7.18333	0.000331	7.18333	0.001643		7.18333	0.000735	7.18333	0.001767	7.18333	0.000756		7.18333	0.004152	7.18333	0.003931	7.18333	0.003945	7.18333	0.004172		7.18333	0.004152	7.18333	0.003972	7.18333	0.003945	7.18333	0.003707		7.18333	0.004152	7.18333	0.006673	7.18333	0.003945	7.18333	0.003488
	7.2	0.001366	7.2	0.000378	7.2	0.001621		7.2	0.000766	7.2	0.001806	7.2	0.000755		7.2	0.004128	7.2	0.003884	7.2	0.003846	7.2	0.004084		7.2	0.004128	7.2	0.003966	7.2	0.003846	7.2	0.003592		7.2	0.004128	7.2	0.008044	7.2	0.003846	7.2	0.003403
	7.21667	0.001342	7.21667	0.000343	7.21667	0.001609		7.21667	0.000758	7.21667	0.001743	7.21667	0.000778		7.21667	0.004077	7.21667	0.003799	7.21667	0.00374	7.21667	0.004034		7.21667	0.004077	7.21667	0.003936	7.21667	0.00374	7.21667	0.003458		7.21667	0.004077	7.21667	0.009489	7.21667	0.00374	7.21667	0.003315
	7.23333	0.001308	7.23333	0.00046	7.23333	0.001648		7.23333	0.000664	7.23333	0.001809	7.23333	0.000768		7.23333	0.003986	7.23333	0.003812	7.23333	0.003674	7.23333	0.00397		7.23333	0.003986	7.23333	0.003856	7.23333	0.003674	7.23333	0.003391		7.23333	0.003986	7.23333	0.010845	7.23333	0.003674	7.23333	0.003265
	7.25	0.001262	7.25	0.00044	7.25	0.001609		7.25	0.000661	7.25	0.001745	7.25	0.000759		7.25	0.003876	7.25	0.003728	7.25	0.003624	7.25	0.003914		7.25	0.003876	7.25	0.003825	7.25	0.003624	7.25	0.003256		7.25	0.003876	7.25	0.011978	7.25	0.003624	7.25	0.00319
	7.26667	0.001302	7.26667	0.000378	7.26667	0.001605		7.26667	0.000706	7.26667	0.001796	7.26667	0.000802		7.26667	0.003828	7.26667	0.003673	7.26667	0.003509	7.26667	0.003822		7.26667	0.003828	7.26667	0.003743	7.26667	0.003509	7.26667	0.003137		7.26667	0.003828	7.26667	0.012724	7.26667	0.003509	7.26667	0.00315
	7.28333	0.001339	7.28333	0.000414	7.28333	0.001605		7.28333	0.000587	7.28333	0.001805	7.28333	0.00075		7.28333	0.003761	7.28333	0.00362	7.28333	0.003457	7.28333	0.003786		7.28333	0.003761	7.28333	0.003604	7.28333	0.003457	7.28333	0.003069		7.28333	0.003761	7.28333	0.012913	7.28333	0.003457	7.28333	0.003083
	7.3	0.00119	7.3	0.000414	7.3	0.00164		7.3	0.000612	7.3	0.001801	7.3	0.000799		7.3	0.003678	7.3	0.003609	7.3	0.003423	7.3	0.003735		7.3	0.003678	7.3	0.00346	7.3	0.003423	7.3	0.003003		7.3	0.003678	7.3	0.012486	7.3	0.003423	7.3	0.003041
	7.31667	0.001225	7.31667	0.000383	7.31667	0.001636		7.31667	0.000642	7.31667	0.001777	7.31667	0.000731		7.31667	0.003632	7.31667	0.003562	7.31667	0.003371	7.31667	0.003667		7.31667	0.003632	7.31667	0.00334	7.31667	0.003371	7.31667	0.002959		7.31667	0.003632	7.31667	0.011504	7.31667	0.003371	7.31667	0.003019
	7.33333	0.001264	7.33333	0.000397	7.33333	0.001691		7.33333	0.000692	7.33333	0.001757	7.33333	0.000765		7.33333	0.003612	7.33333	0.003516	7.33333	0.003294	7.33333	0.003634		7.33333	0.003612	7.33333	0.003252	7.33333	0.003294	7.33333	0.002902		7.33333	0.003612	7.33333	0.010084	7.33333	0.003294	7.33333	0.00294
	7.35	0.001268	7.35	0.000362	7.35	0.001624		7.35	0.000637	7.35	0.001777	7.35	0.000745		7.35	0.003551	7.35	0.00349	7.35	0.003241	7.35	0.003546		7.35	0.003551	7.35	0.003107	7.35	0.003241	7.35	0.002839		7.35	0.003551	7.35	0.008542	7.35	0.003241	7.35	0.002911
	7.36667	0.001242	7.36667	0.000402	7.36667	0.0017		7.36667	0.000652	7.36667	0.001802	7.36667	0.000736		7.36667	0.003493	7.36667	0.00345	7.36667	0.003197	7.36667	0.003533		7.36667	0.003493	7.36667	0.003009	7.36667	0.003197	7.36667	0.002811		7.36667	0.003493	7.36667	0.007094	7.36667	0.003197	7.36667	0.002862
	7.38333	0.00128	7.38333	0.000343	7.38333	0.001642		7.38333	0.000618	7.38333	0.001773	7.38333	0.00073		7.38333	0.003429	7.38333	0.003404	7.38333	0.003134	7.38333	0.003454		7.38333	0.003429	7.38333	0.002934	7.38333	0.003134	7.38333	0.002763		7.38333	0.003429	7.38333	0.005786	7.38333	0.003134	7.38333	0.00282
	7.4	0.001301	7.4	0.00034	7.4	0.001741		7.4	0.00068	7.4	0.001776	7.4	0.000753		7.4	0.003376	7.4	0.00338	7.4	0.003077	7.4	0.003429		7.4	0.003376	7.4	0.002867	7.4	0.003077	7.4	0.002703		7.4	0.003376	7.4	0.004721	7.4	0.003077	7.4	0.002765
	7.41667	0.001283	7.41667	0.000348	7.41667	0.001709		7.41667	0.000695	7.41667	0.001804	7.41667	0.000739		7.41667	0.003315	7.41667	0.003323	7.41667	0.003044	7.41667	0.003381		7.41667	0.003315	7.41667	0.002828	7.41667	0.003044	7.41667	0.002666		7.41667	0.003315	7.41667	0.003977	7.41667	0.003044	7.41667	0.002747
	7.43333	0.001219	7.43333	0.000374	7.43333	0.001695		7.43333	0.000679	7.43333	0.001729	7.43333	0.000736		7.43333	0.003278	7.43333	0.003258	7.43333	0.003019	7.43333	0.003352		7.43333	0.003278	7.43333	0.002781	7.43333	0.003019	7.43333	0.002638		7.43333	0.003278	7.43333	0.003454	7.43333	0.003019	7.43333	0.002701
	7.45	0.00119	7.45	0.000318	7.45	0.00171		7.45	0.000691	7.45	0.001707	7.45	0.000727		7.45	0.003247	7.45	0.003206	7.45	0.002945	7.45	0.003307		7.45	0.003247	7.45	0.002722	7.45	0.002945	7.45	0.002592		7.45	0.003247	7.45	0.003118	7.45	0.002945	7.45	0.002686
	7.46667	0.001225	7.46667	0.000374	7.46667	0.001734		7.46667	0.000694	7.46667	0.001728	7.46667	0.000686		7.46667	0.003226	7.46667	0.003166	7.46667	0.002918	7.46667	0.003257		7.46667	0.003226	7.46667	0.002679	7.46667	0.002918	7.46667	0.002554		7.46667	0.003226	7.46667	0.002932	7.46667	0.002918	7.46667	0.002635
	7.48333	0.001225	7.48333	0.000298	7.48333	0.001709		7.48333	0.000734	7.48333	0.001704	7.48333	0.000671		7.48333	0.003154	7.48333	0.003095	7.48333	0.002871	7.48333	0.003224		7.48333	0.003154	7.48333	0.00264	7.48333	0.002871	7.48333	0.002555		7.48333	0.003154	7.48333	0.002772	7.48333	0.002871	7.48333	0.002621
	7.5	0.001246	7.5	0.000307	7.5	0.001682		7.5	0.000756	7.5	0.001729	7.5	0.000674		7.5	0.003093	7.5	0.003016	7.5	0.002837	7.5	0.003169		7.5	0.003093	7.5	0.002593	7.5	0.002837	7.5	0.00251		7.5	0.003093	7.5	0.002677	7.5	0.002837	7.5	0.002557
	7.51667	0.00121	7.51667	0.000318	7.51667	0.001743		7.51667	0.000728	7.51667	0.001709	7.51667	0.000665		7.51667	0.003048	7.51667	0.003008	7.51667	0.002808	7.51667	0.003138		7.51667	0.003048	7.51667	0.002524	7.51667	0.002808	7.51667	0.002464		7.51667	0.003048	7.51667	0.002592	7.51667	0.002808	7.51667	0.002526
	7.53333	0.00116	7.53333	0.000306	7.53333	0.001706		7.53333	0.000729	7.53333	0.00165	7.53333	0.000686		7.53333	0.003021	7.53333	0.002989	7.53333	0.002777	7.53333	0.003056		7.53333	0.003021	7.53333	0.002531	7.53333	0.002777	7.53333	0.002441		7.53333	0.003021	7.53333	0.00253	7.53333	0.002777	7.53333	0.002472
	7.55	0.001179	7.55	0.000232	7.55	0.001762		7.55	0.000737	7.55	0.001679	7.55	0.000634		7.55	0.002962	7.55	0.002943	7.55	0.002767	7.55	0.003041		7.55	0.002962	7.55	0.00249	7.55	0.002767	7.55	0.002398		7.55	0.002962	7.55	0.002486	7.55	0.002767	7.55	0.002455
	7.56667	0.001157	7.56667	0.000247	7.56667	0.001704		7.56667	0.000716	7.56667	0.001659	7.56667	0.000602		7.56667	0.002924	7.56667	0.002922	7.56667	0.002707	7.56667	0.002973		7.56667	0.002924	7.56667	0.002485	7.56667	0.002707	7.56667	0.002332		7.56667	0.002924	7.56667	0.002464	7.56667	0.002707	7.56667	0.002407
	7.58333	0.001184	7.58333	0.000285	7.58333	0.001712		7.58333	0.000706	7.58333	0.001627	7.58333	0.000595		7.58333	0.002892	7.58333	0.002867	7.58333	0.002703	7.58333	0.002942		7.58333	0.002892	7.58333	0.00244	7.58333	0.002703	7.58333	0.002316		7.58333	0.002892	7.58333	0.002374	7.58333	0.002703	7.58333	0.002391
	7.6	0.001175	7.6	0.000281	7.6	0.001697		7.6	0.000731	7.6	0.001637	7.6	0.000543		7.6	0.002847	7.6	0.00283	7.6	0.002657	7.6	0.002926		7.6	0.002847	7.6	0.002387	7.6	0.002657	7.6	0.002279		7.6	0.002847	7.6	0.002345	7.6	0.002657	7.6	0.002388
	7.61667	0.00113	7.61667	0.000262	7.61667	0.001746		7.61667	0.000771	7.61667	0.001595	7.61667	0.000646		7.61667	0.002817	7.61667	0.002784	7.61667	0.00259	7.61667	0.002877		7.61667	0.002817	7.61667	0.002399	7.61667	0.00259	7.61667	0.002227		7.61667	0.002817	7.61667	0.002299	7.61667	0.00259	7.61667	0.002368
	7.63333	0.001081	7.63333	0.000262	7.63333	0.001755		7.63333	0.000777	7.63333	0.00163	7.63333	0.000576		7.63333	0.002799	7.63333	0.002778	7.63333	0.002564	7.63333	0.002858		7.63333	0.002799	7.63333	0.002348	7.63333	0.002564	7.63333	0.002208		7.63333	0.002799	7.63333	0.002285	7.63333	0.002564	7.63333	0.002346
	7.65	0.00106	7.65	0.000271	7.65	0.00174		7.65	0.000787	7.65	0.001588	7.65	0.00062		7.65	0.002776	7.65	0.002779	7.65	0.002533	7.65	0.002828		7.65	0.002776	7.65	0.002296	7.65	0.002533	7.65	0.002148		7.65	0.002776	7.65	0.002233	7.65	0.002533	7.65	0.002313
	7.66667	0.001075	7.66667	0.000234	7.66667	0.001725		7.66667	0.000792	7.66667	0.001572	7.66667	0.000595		7.66667	0.002735	7.66667	0.002755	7.66667	0.002491	7.66667	0.002808		7.66667	0.002735	7.66667	0.002311	7.66667	0.002491	7.66667	0.002148		7.66667	0.002735	7.66667	0.002194	7.66667	0.002491	7.66667	0.00231
	7.68333	0.001022	7.68333	0.00018	7.68333	0.001807		7.68333	0.000835	7.68333	0.001589	7.68333	0.000586		7.68333	0.002687	7.68333	0.002706	7.68333	0.002449	7.68333	0.002785		7.68333	0.002687	7.68333	0.002269	7.68333	0.002449	7.68333	0.002108		7.68333	0.002687	7.68333	0.002179	7.68333	0.002449	7.68333	0.002284
	7.7	0.000977	7.7	0.000211	7.7	0.001841		7.7	0.000916	7.7	0.001596	7.7	0.000581		7.7	0.002643	7.7	0.00266	7.7	0.002445	7.7	0.002757		7.7	0.002643	7.7	0.002236	7.7	0.002445	7.7	0.002107		7.7	0.002643	7.7	0.00217	7.7	0.002445	7.7	0.002256
	7.71667	0.001	7.71667	0.000272	7.71667	0.001888		7.71667	0.000824	7.71667	0.001602	7.71667	0.000599		7.71667	0.002655	7.71667	0.002618	7.71667	0.002405	7.71667	0.002732		7.71667	0.002655	7.71667	0.002214	7.71667	0.002405	7.71667	0.002075		7.71667	0.002655	7.71667	0.002131	7.71667	0.002405	7.71667	0.002213
	7.73333	0.000994	7.73333	0.00026	7.73333	0.002141		7.73333	0.000808	7.73333	0.001684	7.73333	0.000601		7.73333	0.002629	7.73333	0.002604	7.73333	0.002429	7.73333	0.002694		7.73333	0.002629	7.73333	0.002214	7.73333	0.002429	7.73333	0.002048		7.73333	0.002629	7.73333	0.002125	7.73333	0.002429	7.73333	0.002187
	7.75	0.000952	7.75	0.000374	7.75	0.002328		7.75	0.000811	7.75	0.001679	7.75	0.000731		7.75	0.002556	7.75	0.002604	7.75	0.00238	7.75	0.002667		7.75	0.002556	7.75	0.002175	7.75	0.00238	7.75	0.00203		7.75	0.002556	7.75	0.002122	7.75	0.00238	7.75	0.00217
	7.76667	0.000977	7.76667	0.000531	7.76667	0.002621		7.76667	0.000829	7.76667	0.001748	7.76667	0.000687		7.76667	0.002572	7.76667	0.00257	7.76667	0.002336	7.76667	0.002666		7.76667	0.002572	7.76667	0.002171	7.76667	0.002336	7.76667	0.002041		7.76667	0.002572	7.76667	0.002052	7.76667	0.002336	7.76667	0.002159
	7.78333	0.000899	7.78333	0.000778	7.78333	0.002994		7.78333	0.000824	7.78333	0.001827	7.78333	0.000787		7.78333	0.002526	7.78333	0.002541	7.78333	0.002321	7.78333	0.002669		7.78333	0.002526	7.78333	0.002157	7.78333	0.002321	7.78333	0.002007		7.78333	0.002526	7.78333	0.002069	7.78333	0.002321	7.78333	0.002141
	7.8	0.000867	7.8	0.001141	7.8	0.003408		7.8	0.000842	7.8	0.001892	7.8	0.000777		7.8	0.002498	7.8	0.002498	7.8	0.002314	7.8	0.002613		7.8	0.002498	7.8	0.002102	7.8	0.002314	7.8	0.001947		7.8	0.002498	7.8	0.002022	7.8	0.002314	7.8	0.002116
	7.81667	0.000905	7.81667	0.001412	7.81667	0.003997		7.81667	0.000798	7.81667	0.001955	7.81667	0.000874		7.81667	0.002493	7.81667	0.002476	7.81667	0.002281	7.81667	0.002586		7.81667	0.002493	7.81667	0.002077	7.81667	0.002281	7.81667	0.001918		7.81667	0.002493	7.81667	0.001998	7.81667	0.002281	7.81667	0.002091
	7.83333	0.000934	7.83333	0.001917	7.83333	0.004568		7.83333	0.000784	7.83333	0.002092	7.83333	0.000897		7.83333	0.002452	7.83333	0.002452	7.83333	0.002258	7.83333	0.002555		7.83333	0.002452	7.83333	0.002063	7.83333	0.002258	7.83333	0.001923		7.83333	0.002452	7.83333	0.001978	7.83333	0.002258	7.83333	0.002041
	7.85	0.000971	7.85	0.002361	7.85	0.005326		7.85	0.000759	7.85	0.002142	7.85	0.000933		7.85	0.00244	7.85	0.002427	7.85	0.002253	7.85	0.002507		7.85	0.00244	7.85	0.00205	7.85	0.002253	7.85	0.001889		7.85	0.00244	7.85	0.001969	7.85	0.002253	7.85	0.002032
	7.86667	0.001029	7.86667	0.002987	7.86667	0.006059		7.86667	0.000786	7.86667	0.002236	7.86667	0.000924		7.86667	0.002415	7.86667	0.002418	7.86667	0.002217	7.86667	0.002481		7.86667	0.002415	7.86667	0.001996	7.86667	0.002217	7.86667	0.001846		7.86667	0.002415	7.86667	0.001955	7.86667	0.002217	7.86667	0.002017
	7.88333	0.001181	7.88333	0.003629	7.88333	0.006677		7.88333	0.00072	7.88333	0.002339	7.88333	0.000999		7.88333	0.002396	7.88333	0.002391	7.88333	0.002218	7.88333	0.002461		7.88333	0.002396	7.88333	0.001962	7.88333	0.002218	7.88333	0.001845		7.88333	0.002396	7.88333	0.001921	7.88333	0.002218	7.88333	0.002007
	7.9	0.001274	7.9	0.004275	7.9	0.007484		7.9	0.000746	7.9	0.002371	7.9	0.000944		7.9	0.00239	7.9	0.002354	7.9	0.002209	7.9	0.002453		7.9	0.00239	7.9	0.00197	7.9	0.002209	7.9	0.001816		7.9	0.00239	7.9	0.001911	7.9	0.002209	7.9	0.001998
	7.91667	0.001463	7.91667	0.004953	7.91667	0.008204		7.91667	0.00078	7.91667	0.00249	7.91667	0.001048		7.91667	0.002361	7.91667	0.002353	7.91667	0.002196	7.91667	0.002431		7.91667	0.002361	7.91667	0.001946	7.91667	0.002196	7.91667	0.001792		7.91667	0.002361	7.91667	0.001828	7.91667	0.002196	7.91667	0.00195
	7.93333	0.001681	7.93333	0.005679	7.93333	0.008917		7.93333	0.000741	7.93333	0.002612	7.93333	0.00106		7.93333	0.002306	7.93333	0.00227	7.93333	0.002179	7.93333	0.002383		7.93333	0.002306	7.93333	0.001894	7.93333	0.002179	7.93333	0.001777		7.93333	0.002306	7.93333	0.001822	7.93333	0.002179	7.93333	0.001968
	7.95	0.001936	7.95	0.006447	7.95	0.009731		7.95	0.000805	7.95	0.002711	7.95	0.00115		7.95	0.002296	7.95	0.002267	7.95	0.002124	7.95	0.002367		7.95	0.002296	7.95	0.001881	7.95	0.002124	7.95	0.001751		7.95	0.002296	7.95	0.001824	7.95	0.002124	7.95	0.001906
	7.96667	0.002132	7.96667	0.007161	7.96667	0.010514		7.96667	0.000728	7.96667	0.002841	7.96667	0.001117		7.96667	0.002328	7.96667	0.002281	7.96667	0.002103	7.96667	0.002346		7.96667	0.002328	7.96667	0.001836	7.96667	0.002103	7.96667	0.001725		7.96667	0.002328	7.96667	0.00177	7.96667	0.002103	7.96667	0.001894
	7.98333	0.002331	7.98333	0.008083	7.98333	0.011294		7.98333	0.00079	7.98333	0.002878	7.98333	0.001197		7.98333	0.0023	7.98333	0.002258	7.98333	0.00205	7.98333	0.002344		7.98333	0.0023	7.98333	0.001828	7.98333	0.00205	7.98333	0.001699		7.98333	0.0023	7.98333	0.001761	7.98333	0.00205	7.98333	0.001873
	8	0.002647	8	0.008979	8	0.012215		8	0.00078	8	0.002961	8	0.001222		8	0.00226	8	0.002244	8	0.00205	8	0.002324		8	0.00226	8	0.001822	8	0.00205	8	0.001674		8	0.00226	8	0.001752	8	0.00205	8	0.001846
	8.01667	0.002866	8.01667	0.009797	8.01667	0.013167		8.01667	0.000795	8.01667	0.003103	8.01667	0.001206		8.01667	0.002252	8.01667	0.002226	8.01667	0.002027	8.01667	0.002282		8.01667	0.002252	8.01667	0.001793	8.01667	0.002027	8.01667	0.001663		8.01667	0.002252	8.01667	0.001745	8.01667	0.002027	8.01667	0.001841
	8.03333	0.003167	8.03333	0.010806	8.03333	0.014		8.03333	0.000796	8.03333	0.003062	8.03333	0.001216		8.03333	0.00226	8.03333	0.002239	8.03333	0.002004	8.03333	0.002273		8.03333	0.00226	8.03333	0.001782	8.03333	0.002004	8.03333	0.001661		8.03333	0.00226	8.03333	0.001728	8.03333	0.002004	8.03333	0.00179
	8.05	0.003412	8.05	0.011716	8.05	0.014886		8.05	0.000827	8.05	0.003198	8.05	0.001222		8.05	0.002224	8.05	0.002191	8.05	0.002006	8.05	0.002254		8.05	0.002224	8.05	0.001747	8.05	0.002006	8.05	0.001619		8.05	0.002224	8.05	0.001741	8.05	0.002006	8.05	0.001757
	8.06667	0.003715	8.06667	0.012569	8.06667	0.01568		8.06667	0.000888	8.06667	0.003217	8.06667	0.001225		8.06667	0.002206	8.06667	0.002153	8.06667	0.002005	8.06667	0.00223		8.06667	0.002206	8.06667	0.001779	8.06667	0.002005	8.06667	0.001572		8.06667	0.002206	8.06667	0.001707	8.06667	0.002005	8.06667	0.00175
	8.08333	0.004005	8.08333	0.013421	8.08333	0.016402		8.08333	0.000882	8.08333	0.003274	8.08333	0.001246		8.08333	0.002183	8.08333	0.00215	8.08333	0.001971	8.08333	0.002207		8.08333	0.002183	8.08333	0.001737	8.08333	0.001971	8.08333	0.001551		8.08333	0.002183	8.08333	0.001687	8.08333	0.001971	8.08333	0.001712
	8.1	0.004223	8.1	0.014159	8.1	0.016881		8.1	0.0009	8.1	0.003271	8.1	0.001287		8.1	0.002123	8.1	0.002141	8.1	0.002003	8.1	0.002176		8.1	0.002123	8.1	0.001705	8.1	0.002003	8.1	0.001538		8.1	0.002123	8.1	0.001654	8.1	0.002003	8.1	0.001701
	8.11667	0.004635	8.11667	0.014582	8.11667	0.017279		8.11667	0.000916	8.11667	0.003201	8.11667	0.001244		8.11667	0.002125	8.11667	0.002129	8.11667	0.001922	8.11667	0.002118		8.11667	0.002125	8.11667	0.001669	8.11667	0.001922	8.11667	0.001525		8.11667	0.002125	8.11667	0.001636	8.11667	0.001922	8.11667	0.001723
	8.13333	0.004901	8.13333	0.014872	8.13333	0.017391		8.13333	0.000934	8.13333	0.003166	8.13333	0.001211		8.13333	0.00211	8.13333	0.002106	8.13333	0.001896	8.13333	0.002153		8.13333	0.00211	8.13333	0.001674	8.13333	0.001896	8.13333	0.001505		8.13333	0.00211	8.13333	0.001643	8.13333	0.001896	8.13333	0.001695
	8.15	0.005265	8.15	0.015158	8.15	0.017323		8.15	0.001013	8.15	0.003139	8.15	0.001228		8.15	0.002103	8.15	0.002074	8.15	0.001863	8.15	0.002157		8.15	0.002103	8.15	0.001664	8.15	0.001863	8.15	0.00149		8.15	0.002103	8.15	0.001661	8.15	0.001863	8.15	0.001668
	8.16667	0.005588	8.16667	0.015177	8.16667	0.017157		8.16667	0.00097	8.16667	0.003034	8.16667	0.001189		8.16667	0.002061	8.16667	0.00209	8.16667	0.001906	8.16667	0.002135		8.16667	0.002061	8.16667	0.001655	8.16667	0.001906	8.16667	0.001453		8.16667	0.002061	8.16667	0.001596	8.16667	0.001906	8.16667	0.00166
	8.18333	0.005847	8.18333	0.015123	8.18333	0.016898		8.18333	0.001008	8.18333	0.003001	8.18333	0.001168		8.18333	0.002043	8.18333	0.002057	8.18333	0.001879	8.18333	0.002116		8.18333	0.002043	8.18333	0.001654	8.18333	0.001879	8.18333	0.00143		8.18333	0.002043	8.18333	0.001575	8.18333	0.001879	8.18333	0.001645
	8.2	0.006009	8.2	0.015025	8.2	0.016522		8.2	0.001008	8.2	0.002958	8.2	0.001128		8.2	0.002028	8.2	0.002019	8.2	0.001852	8.2	0.002091		8.2	0.002028	8.2	0.001614	8.2	0.001852	8.2	0.001419		8.2	0.002028	8.2	0.001547	8.2	0.001852	8.2	0.001658
	8.21667	0.006263	8.21667	0.014735	8.21667	0.016042		8.21667	0.001029	8.21667	0.002907	8.21667	0.001051		8.21667	0.001996	8.21667	0.002021	8.21667	0.001822	8.21667	0.00209		8.21667	0.001996	8.21667	0.001626	8.21667	0.001822	8.21667	0.001401		8.21667	0.001996	8.21667	0.001521	8.21667	0.001822	8.21667	0.001647
	8.23333	0.006378	8.23333	0.014496	8.23333	0.015556		8.23333	0.001105	8.23333	0.002811	8.23333	0.001028		8.23333	0.001982	8.23333	0.002013	8.23333	0.001821	8.23333	0.002064		8.23333	0.001982	8.23333	0.001638	8.23333	0.001821	8.23333	0.001368		8.23333	0.001982	8.23333	0.001535	8.23333	0.001821	8.23333	0.001633
	8.25	0.006396	8.25	0.01413	8.25	0.015082		8.25	0.001093	8.25	0.002831	8.25	0.00099		8.25	0.001982	8.25	0.001976	8.25	0.001846	8.25	0.002079		8.25	0.001982	8.25	0.00163	8.25	0.001846	8.25	0.001383		8.25	0.001982	8.25	0.00148	8.25	0.001846	8.25	0.001605
	8.26667	0.006321	8.26667	0.013791	8.26667	0.014531		8.26667	0.001097	8.26667	0.002742	8.26667	0.00094		8.26667	0.001955	8.26667	0.001948	8.26667	0.001805	8.26667	0.00203		8.26667	0.001955	8.26667	0.001623	8.26667	0.001805	8.26667	0.001351		8.26667	0.001955	8.26667	0.001428	8.26667	0.001805	8.26667	0.001599
	8.28333	0.006281	8.28333	0.013359	8.28333	0.014066		8.28333	0.001148	8.28333	0.002724	8.28333	0.000947		8.28333	0.001932	8.28333	0.001915	8.28333	0.00178	8.28333	0.002027		8.28333	0.001932	8.28333	0.001603	8.28333	0.00178	8.28333	0.00137		8.28333	0.001932	8.28333	0.001446	8.28333	0.00178	8.28333	0.001604
	8.3	0.006189	8.3	0.012873	8.3	0.013584		8.3	0.001179	8.3	0.00263	8.3	0.000947		8.3	0.001927	8.3	0.001914	8.3	0.001777	8.3	0.001993		8.3	0.001927	8.3	0.001599	8.3	0.001777	8.3	0.001339		8.3	0.001927	8.3	0.001452	8.3	0.001777	8.3	0.001581
	8.31667	0.006059	8.31667	0.012288	8.31667	0.013002		8.31667	0.001234	8.31667	0.002657	8.31667	0.000858		8.31667	0.00189	8.31667	0.001886	8.31667	0.001757	8.31667	0.001974		8.31667	0.00189	8.31667	0.001559	8.31667	0.001757	8.31667	0.001351		8.31667	0.00189	8.31667	0.001434	8.31667	0.001757	8.31667	0.001542
	8.33333	0.00591	8.33333	0.011792	8.33333	0.01241		8.33333	0.001246	8.33333	0.002555	8.33333	0.00084		8.33333	0.001883	8.33333	0.001888	8.33333	0.001745	8.33333	0.001947		8.33333	0.001883	8.33333	0.001565	8.33333	0.001745	8.33333	0.001333		8.33333	0.001883	8.33333	0.001421	8.33333	0.001745	8.33333	0.001509
	8.35	0.005762	8.35	0.011192	8.35	0.011865		8.35	0.001155	8.35	0.002491	8.35	0.000827		8.35	0.001832	8.35	0.001839	8.35	0.001735	8.35	0.001948		8.35	0.001832	8.35	0.001569	8.35	0.001735	8.35	0.001302		8.35	0.001832	8.35	0.001451	8.35	0.001735	8.35	0.001496
	8.36667	0.005573	8.36667	0.010593	8.36667	0.011344		8.36667	0.001258	8.36667	0.002454	8.36667	0.00079		8.36667	0.001871	8.36667	0.001864	8.36667	0.00173	8.36667	0.00191		8.36667	0.001871	8.36667	0.001546	8.36667	0.00173	8.36667	0.001305		8.36667	0.001871	8.36667	0.001439	8.36667	0.00173	8.36667	0.001487
	8.38333	0.00542	8.38333	0.010009	8.38333	0.010829		8.38333	0.001189	8.38333	0.002377	8.38333	0.000753		8.38333	0.001846	8.38333	0.001849	8.38333	0.00173	8.38333	0.00191		8.38333	0.001846	8.38333	0.001524	8.38333	0.00173	8.38333	0.001303		8.38333	0.001846	8.38333	0.001423	8.38333	0.00173	8.38333	0.001486
	8.4	0.005198	8.4	0.009398	8.4	0.010342		8.4	0.00125	8.4	0.002329	8.4	0.000767		8.4	0.001812	8.4	0.001845	8.4	0.001717	8.4	0.001905		8.4	0.001812	8.4	0.001488	8.4	0.001717	8.4	0.001278		8.4	0.001812	8.4	0.001393	8.4	0.001717	8.4	0.001465
	8.41667	0.004991	8.41667	0.00886	8.41667	0.009832		8.41667	0.001218	8.41667	0.002305	8.41667	0.00075		8.41667	0.001795	8.41667	0.001822	8.41667	0.001673	8.41667	0.001879		8.41667	0.001795	8.41667	0.00147	8.41667	0.001673	8.41667	0.001241		8.41667	0.001795	8.41667	0.001328	8.41667	0.001673	8.41667	0.001449
	8.43333	0.00479	8.43333	0.008317	8.43333	0.009334		8.43333	0.001155	8.43333	0.002279	8.43333	0.000686		8.43333	0.001801	8.43333	0.001823	8.43333	0.001661	8.43333	0.001871		8.43333	0.001801	8.43333	0.001479	8.43333	0.001661	8.43333	0.001272		8.43333	0.001801	8.43333	0.001312	8.43333	0.001661	8.43333	0.001443
	8.45	0.004552	8.45	0.00792	8.45	0.008844		8.45	0.001203	8.45	0.002188	8.45	0.000709		8.45	0.001745	8.45	0.001821	8.45	0.00163	8.45	0.001869		8.45	0.001745	8.45	0.001446	8.45	0.00163	8.45	0.001241		8.45	0.001745	8.45	0.00132	8.45	0.00163	8.45	0.001425
	8.46667	0.004368	8.46667	0.007396	8.46667	0.008387		8.46667	0.001154	8.46667	0.002207	8.46667	0.000631		8.46667	0.001781	8.46667	0.00182	8.46667	0.001622	8.46667	0.001832		8.46667	0.001781	8.46667	0.001433	8.46667	0.001622	8.46667	0.001222		8.46667	0.001781	8.46667	0.00129	8.46667	0.001622	8.46667	0.001401
	8.48333	0.004048	8.48333	0.006903	8.48333	0.007984		8.48333	0.001087	8.48333	0.002102	8.48333	0.000615		8.48333	0.001773	8.48333	0.001786	8.48333	0.00159	8.48333	0.001816		8.48333	0.001773	8.48333	0.001449	8.48333	0.00159	8.48333	0.00121		8.48333	0.001773	8.48333	0.00128	8.48333	0.00159	8.48333	0.00139
	8.5	0.003909	8.5	0.006537	8.5	0.007503		8.5	0.001029	8.5	0.002124	8.5	0.000677		8.5	0.001733	8.5	0.001792	8.5	0.001595	8.5	0.001822		8.5	0.001733	8.5	0.001388	8.5	0.001595	8.5	0.00118		8.5	0.001733	8.5	0.001266	8.5	0.001595	8.5	0.00135
	8.51667	0.003669	8.51667	0.006137	8.51667	0.007122		8.51667	0.00105	8.51667	0.002063	8.51667	0.000623		8.51667	0.001717	8.51667	0.001763	8.51667	0.001572	8.51667	0.001772		8.51667	0.001717	8.51667	0.001398	8.51667	0.001572	8.51667	0.001185		8.51667	0.001717	8.51667	0.001263	8.51667	0.001572	8.51667	0.001347
	8.53333	0.003479	8.53333	0.005863	8.53333	0.006745		8.53333	0.000983	8.53333	0.002014	8.53333	0.000548		8.53333	0.001697	8.53333	0.001741	8.53333	0.001564	8.53333	0.001767		8.53333	0.001697	8.53333	0.001377	8.53333	0.001564	8.53333	0.001185		8.53333	0.001697	8.53333	0.0013	8.53333	0.001564	8.53333	0.001354
	8.55	0.003258	8.55	0.005527	8.55	0.006404		8.55	0.000937	8.55	0.001951	8.55	0.000519		8.55	0.001688	8.55	0.001762	8.55	0.001542	8.55	0.001747		8.55	0.001688	8.55	0.001371	8.55	0.001542	8.55	0.001194		8.55	0.001688	8.55	0.001256	8.55	0.001542	8.55	0.001321
	8.56667	0.003072	8.56667	0.005215	8.56667	0.006126		8.56667	0.000921	8.56667	0.001927	8.56667	0.000549		8.56667	0.001641	8.56667	0.001732	8.56667	0.00154	8.56667	0.001739		8.56667	0.001641	8.56667	0.001363	8.56667	0.00154	8.56667	0.001166		8.56667	0.001641	8.56667	0.00125	8.56667	0.00154	8.56667	0.001325
	8.58333	0.003005	8.58333	0.004887	8.58333	0.005821		8.58333	0.000864	8.58333	0.001849	8.58333	0.000538		8.58333	0.001634	8.58333	0.00173	8.58333	0.001529	8.58333	0.001701		8.58333	0.001634	8.58333	0.00135	8.58333	0.001529	8.58333	0.001151		8.58333	0.001634	8.58333	0.001232	8.58333	0.001529	8.58333	0.001304
	8.6	0.002759	8.6	0.004713	8.6	0.005531		8.6	0.000885	8.6	0.001897	8.6	0.000523		8.6	0.001623	8.6	0.001719	8.6	0.001503	8.6	0.001695		8.6	0.001623	8.6	0.001349	8.6	0.001503	8.6	0.001121		8.6	0.001623	8.6	0.001195	8.6	0.001503	8.6	0.001307
	8.61667	0.002637	8.61667	0.004427	8.61667	0.005277		8.61667	0.000798	8.61667	0.001841	8.61667	0.000506		8.61667	0.001633	8.61667	0.001715	8.61667	0.001481	8.61667	0.001676		8.61667	0.001633	8.61667	0.001325	8.61667	0.001481	8.61667	0.001128		8.61667	0.001633	8.61667	0.00118	8.61667	0.001481	8.61667	0.001296
	8.63333	0.002456	8.63333	0.004305	8.63333	0.005037		8.63333	0.00078	8.63333	0.001834	8.63333	0.000527		8.63333	0.001601	8.63333	0.001681	8.63333	0.001471	8.63333	0.001653		8.63333	0.001601	8.63333	0.001305	8.63333	0.001471	8.63333	0.001126		8.63333	0.001601	8.63333	0.0012	8.63333	0.001471	8.63333	0.001269
	8.65	0.002324	8.65	0.004075	8.65	0.00481		8.65	0.000734	8.65	0.001859	8.65	0.000517		8.65	0.001581	8.65	0.001643	8.65	0.001459	8.65	0.001669		8.65	0.001581	8.65	0.001294	8.65	0.001459	8.65	0.001095		8.65	0.001581	8.65	0.001203	8.65	0.001459	8.65	0.001263
	8.66667	0.002249	8.66667	0.003945	8.66667	0.00463		8.66667	0.000709	8.66667	0.001773	8.66667	0.000425		8.66667	0.001571	8.66667	0.001654	8.66667	0.001445	8.66667	0.001629		8.66667	0.001571	8.66667	0.001275	8.66667	0.001445	8.66667	0.001085		8.66667	0.001571	8.66667	0.001148	8.66667	0.001445	8.66667	0.001237
	8.68333	0.002184	8.68333	0.003708	8.68333	0.004442		8.68333	0.000694	8.68333	0.001773	8.68333	0.000477		8.68333	0.001549	8.68333	0.001635	8.68333	0.001438	8.68333	0.001631		8.68333	0.001549	8.68333	0.001236	8.68333	0.001438	8.68333	0.001098		8.68333	0.001549	8.68333	0.001138	8.68333	0.001438	8.68333	0.001233
	8.7	0.002112	8.7	0.003636	8.7	0.004284		8.7	0.000682	8.7	0.001718	8.7	0.000405		8.7	0.001541	8.7	0.001631	8.7	0.001397	8.7	0.001615		8.7	0.001541	8.7	0.001263	8.7	0.001397	8.7	0.001073		8.7	0.001541	8.7	0.001143	8.7	0.001397	8.7	0.001229
	8.71667	0.00201	8.71667	0.003456	8.71667	0.004067		8.71667	0.000682	8.71667	0.00172	8.71667	0.000433		8.71667	0.001528	8.71667	0.001606	8.71667	0.001382	8.71667	0.001629		8.71667	0.001528	8.71667	0.001203	8.71667	0.001382	8.71667	0.001067		8.71667	0.001528	8.71667	0.001112	8.71667	0.001382	8.71667	0.001229
	8.73333	0.001876	8.73333	0.003352	8.73333	0.003959		8.73333	0.000597	8.73333	0.00171	8.73333	0.000421		8.73333	0.001526	8.73333	0.001589	8.73333	0.001388	8.73333	0.001576		8.73333	0.001526	8.73333	0.001193	8.73333	0.001388	8.73333	0.001036		8.73333	0.001526	8.73333	0.001111	8.73333	0.001388	8.73333	0.001193
	8.75	0.0019	8.75	0.003286	8.75	0.003772		8.75	0.000559	8.75	0.001691	8.75	0.00043		8.75	0.001493	8.75	0.00156	8.75	0.001394	8.75	0.001583		8.75	0.001493	8.75	0.001213	8.75	0.001394	8.75	0.001051		8.75	0.001493	8.75	0.001097	8.75	0.001394	8.75	0.001191
	8.76667	0.001755	8.76667	0.003103	8.76667	0.003661		8.76667	0.000573	8.76667	0.001628	8.76667	0.000371		8.76667	0.001493	8.76667	0.001551	8.76667	0.001384	8.76667	0.001604		8.76667	0.001493	8.76667	0.001202	8.76667	0.001384	8.76667	0.001045		8.76667	0.001493	8.76667	0.001103	8.76667	0.001384	8.76667	0.001182
	8.78333	0.001702	8.78333	0.003007	8.78333	0.003605		8.78333	0.000603	8.78333	0.001713	8.78333	0.0004		8.78333	0.001522	8.78333	0.001556	8.78333	0.001347	8.78333	0.001573		8.78333	0.001522	8.78333	0.001219	8.78333	0.001347	8.78333	0.00103		8.78333	0.001522	8.78333	0.001082	8.78333	0.001347	8.78333	0.001196
	8.8	0.001691	8.8	0.002923	8.8	0.003495		8.8	0.000531	8.8	0.001663	8.8	0.000411		8.8	0.00148	8.8	0.001537	8.8	0.001315	8.8	0.001576		8.8	0.00148	8.8	0.001215	8.8	0.001315	8.8	0.001019		8.8	0.00148	8.8	0.00108	8.8	0.001315	8.8	0.001175
	8.81667	0.00159	8.81667	0.002809	8.81667	0.003391		8.81667	0.00049	8.81667	0.001605	8.81667	0.000336		8.81667	0.001466	8.81667	0.001514	8.81667	0.001302	8.81667	0.001556		8.81667	0.001466	8.81667	0.001217	8.81667	0.001302	8.81667	0.001001		8.81667	0.001466	8.81667	0.001064	8.81667	0.001302	8.81667	0.001173
	8.83333	0.001501	8.83333	0.002712	8.83333	0.003311		8.83333	0.00055	8.83333	0.001653	8.83333	0.000393		8.83333	0.001446	8.83333	0.001511	8.83333	0.001292	8.83333	0.001555		8.83333	0.001446	8.83333	0.001167	8.83333	0.001292	8.83333	0.001001		8.83333	0.001446	8.83333	0.00106	8.83333	0.001292	8.83333	0.001181
	8.85	0.001476	8.85	0.002596	8.85	0.003235		8.85	0.000454	8.85	0.00163	8.85	0.000352		8.85	0.00144	8.85	0.001504	8.85	0.001299	8.85	0.001515		8.85	0.00144	8.85	0.001173	8.85	0.001299	8.85	0.000987		8.85	0.00144	8.85	0.00106	8.85	0.001299	8.85	0.001144
	8.86667	0.001433	8.86667	0.002471	8.86667	0.003204		8.86667	0.000442	8.86667	0.001625	8.86667	0.000345		8.86667	0.001458	8.86667	0.001508	8.86667	0.001282	8.86667	0.001528		8.86667	0.001458	8.86667	0.001136	8.86667	0.001282	8.86667	0.000958		8.86667	0.001458	8.86667	0.001053	8.86667	0.001282	8.86667	0.001146
	8.88333	0.001411	8.88333	0.002398	8.88333	0.003052		8.88333	0.000392	8.88333	0.001596	8.88333	0.000374		8.88333	0.001456	8.88333	0.001471	8.88333	0.001271	8.88333	0.001505		8.88333	0.001456	8.88333	0.001167	8.88333	0.001271	8.88333	0.000954		8.88333	0.001456	8.88333	0.001011	8.88333	0.001271	8.88333	0.00111
	8.9	0.001396	8.9	0.002334	8.9	0.002979		8.9	0.000407	8.9	0.001606	8.9	0.000394		8.9	0.001439	8.9	0.001474	8.9	0.001273	8.9	0.001486		8.9	0.001439	8.9	0.00117	8.9	0.001273	8.9	0.00096		8.9	0.001439	8.9	0.001007	8.9	0.001273	8.9	0.001097
	8.91667	0.001338	8.91667	0.002285	8.91667	0.00286		8.91667	0.000393	8.91667	0.001633	8.91667	0.000377		8.91667	0.001409	8.91667	0.001465	8.91667	0.001255	8.91667	0.001505		8.91667	0.001409	8.91667	0.00112	8.91667	0.001255	8.91667	0.000907		8.91667	0.001409	8.91667	0.000975	8.91667	0.001255	8.91667	0.001133
	8.93333	0.001285	8.93333	0.002177	8.93333	0.00286		8.93333	0.000396	8.93333	0.001608	8.93333	0.000324		8.93333	0.001288	8.93333	0.001429	8.93333	0.001225	8.93333	0.001485		8.93333	0.001288	8.93333	0.001105	8.93333	0.001225	8.93333	0.000929		8.93333	0.001288	8.93333	0.000988	8.93333	0.001225	8.93333	0.001099
	8.95	0.00128	8.95	0.002113	8.95	0.002767		8.95	0.000359	8.95	0.00155	8.95	0.000355		8.95	0.001395	8.95	0.001443	8.95	0.001214	8.95	0.00146		8.95	0.001395	8.95	0.001075	8.95	0.001214	8.95	0.000908		8.95	0.001395	8.95	0.000972	8.95	0.001214	8.95	0.001099
	8.96667	0.001259	8.96667	0.002007	8.96667	0.00266		8.96667	0.00037	8.96667	0.001534	8.96667	0.000359		8.96667	0.001345	8.96667	0.001441	8.96667	0.00119	8.96667	0.001461		8.96667	0.001345	8.96667	0.001079	8.96667	0.00119	8.96667	0.000912		8.96667	0.001345	8.96667	0.000954	8.96667	0.00119	8.96667	0.001108
	8.98333	0.001201	8.98333	0.001956	8.98333	0.002556		8.98333	0.000368	8.98333	0.00155	8.98333	0.000402		8.98333	0.001366	8.98333	0.001456	8.98333	0.00121	8.98333	0.001423		8.98333	0.001366	8.98333	0.001046	8.98333	0.00121	8.98333	0.000885		8.98333	0.001366	8.98333	0.000951	8.98333	0.00121	8.98333	0.00111
	9	0.001227	9	0.001865	9	0.002532		9	0.000395	9	0.001542	9	0.000347		9	0.001378	9	0.001443	9	0.001177	9	0.001435		9	0.001378	9	0.001018	9	0.001177	9	0.000856		9	0.001378	9	0.000972	9	0.001177	9	0.001114
	9.01667	0.001145	9.01667	0.001828	9.01667	0.002552		9.01667	0.000358	9.01667	0.001654	9.01667	0.00034		9.01667	0.001351	9.01667	0.001403	9.01667	0.001154	9.01667	0.001448		9.01667	0.001351	9.01667	0.001022	9.01667	0.001154	9.01667	0.000874		9.01667	0.001351	9.01667	0.000922	9.01667	0.001154	9.01667	0.001087
	9.03333	0.001149	9.03333	0.001718	9.03333	0.002434		9.03333	0.000309	9.03333	0.001625	9.03333	0.000368		9.03333	0.001355	9.03333	0.001398	9.03333	0.001146	9.03333	0.001436		9.03333	0.001355	9.03333	0.001064	9.03333	0.001146	9.03333	0.000828		9.03333	0.001355	9.03333	0.000965	9.03333	0.001146	9.03333	0.001052
	9.05	0.001065	9.05	0.001642	9.05	0.0024		9.05	0.000355	9.05	0.001572	9.05	0.000364		9.05	0.00138	9.05	0.001421	9.05	0.001172	9.05	0.00142		9.05	0.00138	9.05	0.001042	9.05	0.001172	9.05	0.000831		9.05	0.00138	9.05	0.000931	9.05	0.001172	9.05	0.001012
	9.06667	0.001132	9.06667	0.00163	9.06667	0.002439		9.06667	0.00035	9.06667	0.00155	9.06667	0.000309		9.06667	0.001315	9.06667	0.0014	9.06667	0.001143	9.06667	0.00141		9.06667	0.001315	9.06667	0.001031	9.06667	0.001143	9.06667	0.000837		9.06667	0.001315	9.06667	0.000928	9.06667	0.001143	9.06667	0.001067
	9.08333	0.001086	9.08333	0.001534	9.08333	0.002405		9.08333	0.000399	9.08333	0.001542	9.08333	0.000362		9.08333	0.001339	9.08333	0.001412	9.08333	0.001157	9.08333	0.001436		9.08333	0.001339	9.08333	0.001002	9.08333	0.001157	9.08333	0.000823		9.08333	0.001339	9.08333	0.000931	9.08333	0.001157	9.08333	0.001041
	9.1	0.001052	9.1	0.001426	9.1	0.002339		9.1	0.00037	9.1	0.001538	9.1	0.000339		9.1	0.001368	9.1	0.001411	9.1	0.001149	9.1	0.001401		9.1	0.001368	9.1	0.001004	9.1	0.001149	9.1	0.000828		9.1	0.001368	9.1	0.00094	9.1	0.001149	9.1	0.001019
	9.11667	0.001052	9.11667	0.001433	9.11667	0.002316		9.11667	0.000377	9.11667	0.001579	9.11667	0.000362		9.11667	0.001373	9.11667	0.001403	9.11667	0.00117	9.11667	0.001437		9.11667	0.001373	9.11667	0.000976	9.11667	0.00117	9.11667	0.000803		9.11667	0.001373	9.11667	0.000926	9.11667	0.00117	9.11667	0.001029
	9.13333	0.001066	9.13333	0.001409	9.13333	0.002256		9.13333	0.00041	9.13333	0.001572	9.13333	0.000334		9.13333	0.001383	9.13333	0.00139	9.13333	0.001165	9.13333	0.001438		9.13333	0.001383	9.13333	0.000981	9.13333	0.001165	9.13333	0.000825		9.13333	0.001383	9.13333	0.000935	9.13333	0.001165	9.13333	0.001032
	9.15	0.001054	9.15	0.001368	9.15	0.002181		9.15	0.000422	9.15	0.001577	9.15	0.000377		9.15	0.001344	9.15	0.001408	9.15	0.001148	9.15	0.00139		9.15	0.001344	9.15	0.000984	9.15	0.001148	9.15	0.000805		9.15	0.001344	9.15	0.000913	9.15	0.001148	9.15	0.001046
	9.16667	0.001022	9.16667	0.001276	9.16667	0.002213		9.16667	0.000356	9.16667	0.001558	9.16667	0.000389		9.16667	0.001388	9.16667	0.001394	9.16667	0.001156	9.16667	0.001388		9.16667	0.001388	9.16667	0.001015	9.16667	0.001156	9.16667	0.000779		9.16667	0.001388	9.16667	0.000949	9.16667	0.001156	9.16667	0.001037
	9.18333	0.001026	9.18333	0.001234	9.18333	0.002182		9.18333	0.00043	9.18333	0.001566	9.18333	0.000355		9.18333	0.001387	9.18333	0.001399	9.18333	0.00118	9.18333	0.001413		9.18333	0.001387	9.18333	0.001005	9.18333	0.00118	9.18333	0.000811		9.18333	0.001387	9.18333	0.000927	9.18333	0.00118	9.18333	0.00103
	9.2	0.001047	9.2	0.001204	9.2	0.002167		9.2	0.000365	9.2	0.001556	9.2	0.000414		9.2	0.001397	9.2	0.001365	9.2	0.001169	9.2	0.001421		9.2	0.001397	9.2	0.000993	9.2	0.001169	9.2	0.000837		9.2	0.001397	9.2	0.000954	9.2	0.001169	9.2	0.001039
	9.21667	0.001011	9.21667	0.001141	9.21667	0.002148		9.21667	0.000396	9.21667	0.00151	9.21667	0.000402		9.21667	0.001421	9.21667	0.001393	9.21667	0.001198	9.21667	0.001445		9.21667	0.001421	9.21667	0.001	9.21667	0.001198	9.21667	0.000797		9.21667	0.001421	9.21667	0.000973	9.21667	0.001198	9.21667	0.001014
	9.23333	0.001006	9.23333	0.001144	9.23333	0.002195		9.23333	0.000439	9.23333	0.001541	9.23333	0.000428		9.23333	0.001425	9.23333	0.001383	9.23333	0.00119	9.23333	0.001428		9.23333	0.001425	9.23333	0.001033	9.23333	0.00119	9.23333	0.00083		9.23333	0.001425	9.23333	0.000957	9.23333	0.00119	9.23333	0.001039
	9.25	0.001084	9.25	0.001014	9.25	0.002097		9.25	0.000444	9.25	0.001592	9.25	0.000469		9.25	0.00142	9.25	0.001386	9.25	0.001211	9.25	0.00143		9.25	0.00142	9.25	0.001067	9.25	0.001211	9.25	0.000817		9.25	0.00142	9.25	0.000962	9.25	0.001211	9.25	0.001056
	9.26667	0.000964	9.26667	0.000969	9.26667	0.002114		9.26667	0.000435	9.26667	0.001524	9.26667	0.000399		9.26667	0.001448	9.26667	0.001378	9.26667	0.001199	9.26667	0.00143		9.26667	0.001448	9.26667	0.001079	9.26667	0.001199	9.26667	0.000852		9.26667	0.001448	9.26667	0.000981	9.26667	0.001199	9.26667	0.001068
	9.28333	0.000952	9.28333	0.00096	9.28333	0.002062		9.28333	0.000445	9.28333	0.001545	9.28333	0.000452		9.28333	0.001436	9.28333	0.001396	9.28333	0.001201	9.28333	0.001446		9.28333	0.001436	9.28333	0.001062	9.28333	0.001201	9.28333	0.000839		9.28333	0.001436	9.28333	0.001009	9.28333	0.001201	9.28333	0.00108
	9.3	0.001003	9.3	0.000932	9.3	0.002069		9.3	0.000438	9.3	0.001576	9.3	0.000504		9.3	0.001435	9.3	0.001396	9.3	0.001211	9.3	0.001476		9.3	0.001435	9.3	0.001084	9.3	0.001211	9.3	0.000833		9.3	0.001435	9.3	0.001012	9.3	0.001211	9.3	0.001074
	9.31667	0.001019	9.31667	0.0009	9.31667	0.001994		9.31667	0.000509	9.31667	0.001612	9.31667	0.000431		9.31667	0.001434	9.31667	0.001402	9.31667	0.001218	9.31667	0.001479		9.31667	0.001434	9.31667	0.00112	9.31667	0.001218	9.31667	0.000847		9.31667	0.001434	9.31667	0.001036	9.31667	0.001218	9.31667	0.001044
	9.33333	0.001023	9.33333	0.000879	9.33333	0.002028		9.33333	0.000531	9.33333	0.001627	9.33333	0.000482		9.33333	0.001454	9.33333	0.001444	9.33333	0.001244	9.33333	0.00147		9.33333	0.001454	9.33333	0.001083	9.33333	0.001244	9.33333	0.000861		9.33333	0.001454	9.33333	0.001035	9.33333	0.001244	9.33333	0.00107
	9.35	0.001037	9.35	0.000888	9.35	0.001967		9.35	0.000545	9.35	0.00159	9.35	0.000498		9.35	0.001454	9.35	0.001427	9.35	0.001278	9.35	0.001484		9.35	0.001454	9.35	0.001166	9.35	0.001278	9.35	0.000885		9.35	0.001454	9.35	0.001076	9.35	0.001278	9.35	0.001064
	9.36667	0.001025	9.36667	0.000788	9.36667	0.001988		9.36667	0.000501	9.36667	0.001611	9.36667	0.000504		9.36667	0.00147	9.36667	0.001466	9.36667	0.001258	9.36667	0.00147		9.36667	0.00147	9.36667	0.001149	9.36667	0.001258	9.36667	0.000894		9.36667	0.00147	9.36667	0.00106	9.36667	0.001258	9.36667	0.001096
	9.38333	0.001022	9.38333	0.000732	9.38333	0.001922		9.38333	0.000463	9.38333	0.001675	9.38333	0.000514		9.38333	0.001465	9.38333	0.001432	9.38333	0.001268	9.38333	0.001505		9.38333	0.001465	9.38333	0.001111	9.38333	0.001268	9.38333	0.000899		9.38333	0.001465	9.38333	0.001084	9.38333	0.001268	9.38333	0.001096
	9.4	0.001013	9.4	0.000716	9.4	0.001939		9.4	0.000566	9.4	0.001556	9.4	0.000525		9.4	0.00149	9.4	0.001471	9.4	0.001249	9.4	0.001519		9.4	0.00149	9.4	0.001162	9.4	0.001249	9.4	0.00089		9.4	0.00149	9.4	0.0011	9.4	0.001249	9.4	0.001099
	9.41667	0.001068	9.41667	0.000683	9.41667	0.001928		9.41667	0.00054	9.41667	0.001595	9.41667	0.000523		9.41667	0.001532	9.41667	0.001499	9.41667	0.001282	9.41667	0.001515		9.41667	0.001532	9.41667	0.001193	9.41667	0.001282	9.41667	0.00094		9.41667	0.001532	9.41667	0.00112	9.41667	0.001282	9.41667	0.001094
	9.43333	0.001007	9.43333	0.000661	9.43333	0.001824		9.43333	0.000551	9.43333	0.001666	9.43333	0.000599		9.43333	0.001511	9.43333	0.001498	9.43333	0.00129	9.43333	0.00155		9.43333	0.001511	9.43333	0.00119	9.43333	0.00129	9.43333	0.000922		9.43333	0.001511	9.43333	0.001116	9.43333	0.00129	9.43333	0.001136
	9.45	0.001072	9.45	0.00065	9.45	0.001887		9.45	0.000576	9.45	0.001672	9.45	0.000525		9.45	0.001525	9.45	0.001511	9.45	0.001294	9.45	0.00153		9.45	0.001525	9.45	0.001187	9.45	0.001294	9.45	0.000956		9.45	0.001525	9.45	0.001132	9.45	0.001294	9.45	0.001156
	9.46667	0.001037	9.46667	0.000637	9.46667	0.001826		9.46667	0.000576	9.46667	0.001657	9.46667	0.000552		9.46667	0.001523	9.46667	0.001549	9.46667	0.001331	9.46667	0.001542		9.46667	0.001523	9.46667	0.001178	9.46667	0.001331	9.46667	0.000966		9.46667	0.001523	9.46667	0.001156	9.46667	0.001331	9.46667	0.001165
	9.48333	0.001086	9.48333	0.000512	9.48333	0.001781		9.48333	0.000358	9.48333	0.001697	9.48333	0.000581		9.48333	0.001518	9.48333	0.001524	9.48333	0.001329	9.48333	0.001577		9.48333	0.001518	9.48333	0.001213	9.48333	0.001329	9.48333	0.000991		9.48333	0.001518	9.48333	0.001144	9.48333	0.001329	9.48333	0.001186
	9.5	0.000982	9.5	0.000574	9.5	0.001774		9.5	0.000652	9.5	0.001707	9.5	0.000557		9.5	0.001558	9.5	0.00156	9.5	0.001363	9.5	0.001589		9.5	0.001558	9.5	0.001224	9.5	0.001363	9.5	0.000999		9.5	0.001558	9.5	0.001143	9.5	0.001363	9.5	0.001205
	9.51667	0.001022	9.51667	0.000507	9.51667	0.001753		9.51667	0.000588	9.51667	0.001747	9.51667	0.000601		9.51667	0.001582	9.51667	0.00156	9.51667	0.001382	9.51667	0.001583		9.51667	0.001582	9.51667	0.001221	9.51667	0.001382	9.51667	0.001024		9.51667	0.001582	9.51667	0.001175	9.51667	0.001382	9.51667	0.001229
	9.53333	0.001007	9.53333	0.000448	9.53333	0.001698		9.53333	0.000569	9.53333	0.001694	9.53333	0.000606		9.53333	0.001578	9.53333	0.001596	9.53333	0.001379	9.53333	0.001624		9.53333	0.001578	9.53333	0.001236	9.53333	0.001379	9.53333	0.001042		9.53333	0.001578	9.53333	0.001168	9.53333	0.001379	9.53333	0.001218
	9.55	0.001047	9.55	0.000409	9.55	0.001682		9.55	0.000636	9.55	0.00175	9.55	0.00062		9.55	0.001592	9.55	0.001595	9.55	0.001405	9.55	0.001605		9.55	0.001592	9.55	0.001231	9.55	0.001405	9.55	0.00105		9.55	0.001592	9.55	0.001167	9.55	0.001405	9.55	0.001224
	9.56667	0.001069	9.56667	0.000375	9.56667	0.001667		9.56667	0.000654	9.56667	0.001766	9.56667	0.000634		9.56667	0.001592	9.56667	0.001569	9.56667	0.001403	9.56667	0.001611		9.56667	0.001592	9.56667	0.001237	9.56667	0.001403	9.56667	0.001031		9.56667	0.001592	9.56667	0.001204	9.56667	0.001403	9.56667	0.001217
	9.58333	0.001022	9.58333	0.000406	9.58333	0.001655		9.58333	0.000565	9.58333	0.001766	9.58333	0.00067		9.58333	0.001602	9.58333	0.001571	9.58333	0.001408	9.58333	0.00163		9.58333	0.001602	9.58333	0.001244	9.58333	0.001408	9.58333	0.00103		9.58333	0.001602	9.58333	0.001203	9.58333	0.001408	9.58333	0.001207
	9.6	0.000934	9.6	0.000432	9.6	0.001593		9.6	0.000688	9.6	0.001773	9.6	0.000661		9.6	0.001581	9.6	0.001587	9.6	0.001413	9.6	0.001646		9.6	0.001581	9.6	0.001256	9.6	0.001413	9.6	0.001098		9.6	0.001581	9.6	0.001199	9.6	0.001413	9.6	0.001267
	9.61667	0.001053	9.61667	0.000415	9.61667	0.001591		9.61667	0.000655	9.61667	0.001795	9.61667	0.000648		9.61667	0.001601	9.61667	0.001605	9.61667	0.001424	9.61667	0.001661		9.61667	0.001601	9.61667	0.001263	9.61667	0.001424	9.61667	0.001078		9.61667	0.001601	9.61667	0.001218	9.61667	0.001424	9.61667	0.001227
	9.63333	0.001031	9.63333	0.000363	9.63333	0.001525		9.63333	0.000703	9.63333	0.001763	9.63333	0.000661		9.63333	0.001556	9.63333	0.001616	9.63333	0.001448	9.63333	0.001682		9.63333	0.001556	9.63333	0.001259	9.63333	0.001448	9.63333	0.001087		9.63333	0.001556	9.63333	0.001218	9.63333	0.001448	9.63333	0.001256
	9.65	0.001016	9.65	0.000343	9.65	0.001559		9.65	0.000695	9.65	0.00178	9.65	0.000645		9.65	0.001581	9.65	0.001619	9.65	0.001444	9.65	0.001676		9.65	0.001581	9.65	0.001275	9.65	0.001444	9.65	0.001076		9.65	0.001581	9.65	0.001218	9.65	0.001444	9.65	0.001289
	9.66667	0.001008	9.66667	0.000369	9.66667	0.001547		9.66667	0.000726	9.66667	0.001764	9.66667	0.000659		9.66667	0.001595	9.66667	0.001655	9.66667	0.001459	9.66667	0.001656		9.66667	0.001595	9.66667	0.001263	9.66667	0.001459	9.66667	0.001099		9.66667	0.001595	9.66667	0.001244	9.66667	0.001459	9.66667	0.001302
	9.68333	0.001026	9.68333	0.000338	9.68333	0.001528		9.68333	0.000746	9.68333	0.001754	9.68333	0.000699		9.68333	0.001563	9.68333	0.001628	9.68333	0.001479	9.68333	0.001684		9.68333	0.001563	9.68333	0.001313	9.68333	0.001479	9.68333	0.001126		9.68333	0.001563	9.68333	0.001245	9.68333	0.001479	9.68333	0.001305
	9.7	0.001049	9.7	0.000331	9.7	0.00154		9.7	0.000768	9.7	0.001795	9.7	0.000687		9.7	0.001575	9.7	0.001669	9.7	0.001467	9.7	0.001683		9.7	0.001575	9.7	0.001295	9.7	0.001467	9.7	0.001093		9.7	0.001575	9.7	0.001224	9.7	0.001467	9.7	0.001289
	9.71667	0.001026	9.71667	0.000315	9.71667	0.001474		9.71667	0.000753	9.71667	0.001812	9.71667	0.000717		9.71667	0.001582	9.71667	0.00166	9.71667	0.00147	9.71667	0.001692		9.71667	0.001582	9.71667	0.00129	9.71667	0.00147	9.71667	0.001119		9.71667	0.001582	9.71667	0.001246	9.71667	0.00147	9.71667	0.00132
	9.73333	0.001032	9.73333	0.000326	9.73333	0.001506		9.73333	0.000725	9.73333	0.001852	9.73333	0.000681		9.73333	0.001586	9.73333	0.001696	9.73333	0.001505	9.73333	0.001689		9.73333	0.001586	9.73333	0.001313	9.73333	0.001505	9.73333	0.001068		9.73333	0.001586	9.73333	0.001235	9.73333	0.001505	9.73333	0.001336
	9.75	0.000988	9.75	0.000318	9.75	0.001459		9.75	0.000763	9.75	0.001831	9.75	0.000699		9.75	0.001592	9.75	0.001681	9.75	0.00145	9.75	0.001689		9.75	0.001592	9.75	0.001321	9.75	0.00145	9.75	0.001099		9.75	0.001592	9.75	0.001234	9.75	0.00145	9.75	0.001342
	9.76667	0.00102	9.76667	0.000247	9.76667	0.001509		9.76667	0.000789	9.76667	0.001822	9.76667	0.000717		9.76667	0.001645	9.76667	0.001696	9.76667	0.001443	9.76667	0.001699		9.76667	0.001645	9.76667	0.001343	9.76667	0.001443	9.76667	0.001105		9.76667	0.001645	9.76667	0.001239	9.76667	0.001443	9.76667	0.001334
	9.78333	0.000986	9.78333	0.000275	9.78333	0.001439		9.78333	0.001118	9.78333	0.001866	9.78333	0.000711		9.78333	0.001608	9.78333	0.00171	9.78333	0.00145	9.78333	0.001697		9.78333	0.001608	9.78333	0.001334	9.78333	0.00145	9.78333	0.001105		9.78333	0.001608	9.78333	0.001261	9.78333	0.00145	9.78333	0.001339
	9.8	0.001017	9.8	0.000269	9.8	0.001419		9.8	0.000789	9.8	0.001898	9.8	0.000721		9.8	0.001586	9.8	0.001699	9.8	0.001459	9.8	0.001726		9.8	0.001586	9.8	0.001315	9.8	0.001459	9.8	0.001087		9.8	0.001586	9.8	0.001282	9.8	0.001459	9.8	0.001342
	9.81667	0.001022	9.81667	0.000213	9.81667	0.001423		9.81667	0.000765	9.81667	0.001967	9.81667	0.000794		9.81667	0.001629	9.81667	0.001689	9.81667	0.001457	9.81667	0.001707		9.81667	0.001629	9.81667	0.001311	9.81667	0.001457	9.81667	0.001107		9.81667	0.001629	9.81667	0.001265	9.81667	0.001457	9.81667	0.001355
	9.83333	0.001025	9.83333	0.000195	9.83333	0.001462		9.83333	0.000817	9.83333	0.001923	9.83333	0.000775		9.83333	0.00159	9.83333	0.001671	9.83333	0.001465	9.83333	0.001685		9.83333	0.00159	9.83333	0.001307	9.83333	0.001465	9.83333	0.001098		9.83333	0.00159	9.83333	0.001264	9.83333	0.001465	9.83333	0.001333
	9.85	0.001022	9.85	0.000257	9.85	0.001382		9.85	0.000853	9.85	0.001942	9.85	0.00072		9.85	0.001619	9.85	0.001696	9.85	0.00146	9.85	0.001707		9.85	0.001619	9.85	0.001342	9.85	0.00146	9.85	0.001122		9.85	0.001619	9.85	0.001267	9.85	0.00146	9.85	0.001361
	9.86667	0.001007	9.86667	0.000207	9.86667	0.001349		9.86667	0.00083	9.86667	0.001955	9.86667	0.000815		9.86667	0.001622	9.86667	0.001682	9.86667	0.001472	9.86667	0.001704		9.86667	0.001622	9.86667	0.001352	9.86667	0.001472	9.86667	0.001091		9.86667	0.001622	9.86667	0.001294	9.86667	0.001472	9.86667	0.001364
	9.88333	0.001023	9.88333	0.000246	9.88333	0.00137		9.88333	0.000897	9.88333	0.001958	9.88333	0.000699		9.88333	0.001591	9.88333	0.001702	9.88333	0.00145	9.88333	0.001661		9.88333	0.001591	9.88333	0.001335	9.88333	0.00145	9.88333	0.001053		9.88333	0.001591	9.88333	0.00124	9.88333	0.00145	9.88333	0.001328
	9.9	0.001026	9.9	0.000225	9.9	0.001384		9.9	0.000872	9.9	0.002008	9.9	0.000756		9.9	0.001599	9.9	0.001692	9.9	0.00145	9.9	0.001656		9.9	0.001599	9.9	0.001341	9.9	0.00145	9.9	0.001172		9.9	0.001599	9.9	0.001286	9.9	0.00145	9.9	0.001303
	9.91667	0.000989	9.91667	0.000256	9.91667	0.001428		9.91667	0.000912	9.91667	0.001978	9.91667	0.000739		9.91667	0.001607	9.91667	0.001714	9.91667	0.001411	9.91667	0.001671		9.91667	0.001607	9.91667	0.001364	9.91667	0.001411	9.91667	0.001073		9.91667	0.001607	9.91667	0.001254	9.91667	0.001411	9.91667	0.001331
	9.93333	0.001032	9.93333	0.000228	9.93333	0.001376		9.93333	0.000876	9.93333	0.002015	9.93333	0.000747		9.93333	0.0016	9.93333	0.001697	9.93333	0.00143	9.93333	0.00165		9.93333	0.0016	9.93333	0.001332	9.93333	0.00143	9.93333	0.001026		9.93333	0.0016	9.93333	0.001225	9.93333	0.00143	9.93333	0.001305
	9.95	0.001	9.95	0.00021	9.95	0.00137		9.95	0.000896	9.95	0.002063	9.95	0.000852		9.95	0.001561	9.95	0.00173	9.95	0.001436	9.95	0.001662		9.95	0.001561	9.95	0.001328	9.95	0.001436	9.95	0.001044		9.95	0.001561	9.95	0.001281	9.95	0.001436	9.95	0.001312
	9.96667	0.001	9.96667	0.000223	9.96667	0.001416		9.96667	0.000882	9.96667	0.002028	9.96667	0.000781		9.96667	0.001582	9.96667	0.001668	9.96667	0.001411	9.96667	0.00161		9.96667	0.001582	9.96667	0.001304	9.96667	0.001411	9.96667	0.001045		9.96667	0.001582	9.96667	0.001243	9.96667	0.001411	9.96667	0.001303
	9.98333	0.000992	9.98333	0.000226	9.98333	0.001401		9.98333	0.000992	9.98333	0.001989	9.98333	0.000897		9.98333	0.001564	9.98333	0.001664	9.98333	0.001392	9.98333	0.001609		9.98333	0.001564	9.98333	0.001333	9.98333	0.001392	9.98333	0.001047		9.98333	0.001564	9.98333	0.001265	9.98333	0.001392	9.98333	0.00128
	10	0.000974	10	0.000273	10	0.001411		10	0.000901	10	0.002015	10	0.000828		10	0.001584	10	0.001678	10	0.001402	10	0.001633		10	0.001584	10	0.001286	10	0.001402	10	0.001036		10	0.001584	10	0.001251	10	0.001402	10	0.001284
	10.0167	0.000928	10.0167	0.00025	10.0167	0.001373		10.0167	0.000869	10.0167	0.002079	10.0167	0.000827		10.0167	0.001563	10.0167	0.001663	10.0167	0.001398	10.0167	0.001643		10.0167	0.001563	10.0167	0.001255	10.0167	0.001398	10.0167	0.001036		10.0167	0.001563	10.0167	0.001245	10.0167	0.001398	10.0167	0.001271
	10.0333	0.000867	10.0333	0.000182	10.0333	0.00141		10.0333	0.000872	10.0333	0.002098	10.0333	0.000886		10.0333	0.001571	10.0333	0.001647	10.0333	0.001373	10.0333	0.001632		10.0333	0.001571	10.0333	0.00129	10.0333	0.001373	10.0333	0.001028		10.0333	0.001571	10.0333	0.001234	10.0333	0.001373	10.0333	0.001257
	10.05	0.000976	10.05	0.000284	10.05	0.001411		10.05	0.000839	10.05	0.0021	10.05	0.000825		10.05	0.001565	10.05	0.001641	10.05	0.001383	10.05	0.001656		10.05	0.001565	10.05	0.001281	10.05	0.001383	10.05	0.001002		10.05	0.001565	10.05	0.001221	10.05	0.001383	10.05	0.001252
	10.0667	0.000936	10.0667	0.000229	10.0667	0.001353		10.0667	0.000909	10.0667	0.002108	10.0667	0.000841		10.0667	0.001566	10.0667	0.001641	10.0667	0.001397	10.0667	0.001613		10.0667	0.001566	10.0667	0.001272	10.0667	0.001397	10.0667	0.001032		10.0667	0.001566	10.0667	0.001233	10.0667	0.001397	10.0667	0.001253
	10.0833	0.000955	10.0833	0.000223	10.0833	0.001411		10.0833	0.000855	10.0833	0.002179	10.0833	0.000921		10.0833	0.001562	10.0833	0.001623	10.0833	0.001388	10.0833	0.001617		10.0833	0.001562	10.0833	0.001277	10.0833	0.001388	10.0833	0.001017		10.0833	0.001562	10.0833	0.001227	10.0833	0.001388	10.0833	0.001238
	10.1	0.000949	10.1	0.000222	10.1	0.001404		10.1	0.00082	10.1	0.002209	10.1	0.00088		10.1	0.00156	10.1	0.001585	10.1	0.001375	10.1	0.00162		10.1	0.00156	10.1	0.001256	10.1	0.001375	10.1	0.001022		10.1	0.00156	10.1	0.001195	10.1	0.001375	10.1	0.001212
	10.1167	0.0009	10.1167	0.000208	10.1167	0.001408		10.1167	0.000906	10.1167	0.00221	10.1167	0.000902		10.1167	0.001546	10.1167	0.001617	10.1167	0.001369	10.1167	0.001606		10.1167	0.001546	10.1167	0.001244	10.1167	0.001369	10.1167	0.001027		10.1167	0.001546	10.1167	0.0012	10.1167	0.001369	10.1167	0.001212
	10.1333	0.00093	10.1333	0.00021	10.1333	0.001429		10.1333	0.0009	10.1333	0.002201	10.1333	0.000959		10.1333	0.00154	10.1333	0.00159	10.1333	0.00137	10.1333	0.001607		10.1333	0.00154	10.1333	0.00122	10.1333	0.00137	10.1333	0.001073		10.1333	0.00154	10.1333	0.001211	10.1333	0.00137	10.1333	0.001229
	10.15	0.000939	10.15	0.00021	10.15	0.001407		10.15	0.00091	10.15	0.002242	10.15	0.000925		10.15	0.0015	10.15	0.00159	10.15	0.001377	10.15	0.001567		10.15	0.0015	10.15	0.001243	10.15	0.001377	10.15	0.000992		10.15	0.0015	10.15	0.001213	10.15	0.001377	10.15	0.001203
	10.1667	0.000924	10.1667	0.000223	10.1667	0.001419		10.1667	0.000853	10.1667	0.002292	10.1667	0.00093		10.1667	0.001513	10.1667	0.001568	10.1667	0.001373	10.1667	0.001561		10.1667	0.001513	10.1667	0.001242	10.1667	0.001373	10.1667	0.001023		10.1667	0.001513	10.1667	0.001222	10.1667	0.001373	10.1667	0.001215
	10.1833	0.000931	10.1833	0.000167	10.1833	0.001355		10.1833	0.00087	10.1833	0.002305	10.1833	0.000997		10.1833	0.001517	10.1833	0.001547	10.1833	0.001351	10.1833	0.001559		10.1833	0.001517	10.1833	0.001253	10.1833	0.001351	10.1833	0.001003		10.1833	0.001517	10.1833	0.001211	10.1833	0.001351	10.1833	0.00118
	10.2	0.000948	10.2	0.000232	10.2	0.001392		10.2	0.000861	10.2	0.002292	10.2	0.001		10.2	0.001509	10.2	0.001545	10.2	0.001376	10.2	0.001607		10.2	0.001509	10.2	0.001189	10.2	0.001376	10.2	0.001004		10.2	0.001509	10.2	0.001216	10.2	0.001376	10.2	0.001194
	10.2167	0.000924	10.2167	0.000238	10.2167	0.001322		10.2167	0.000836	10.2167	0.002323	10.2167	0.001051		10.2167	0.00152	10.2167	0.001558	10.2167	0.00137	10.2167	0.001582		10.2167	0.00152	10.2167	0.001239	10.2167	0.00137	10.2167	0.001018		10.2167	0.00152	10.2167	0.0012	10.2167	0.00137	10.2167	0.001159
	10.2333	0.000979	10.2333	0.000211	10.2333	0.001352		10.2333	0.000823	10.2333	0.00234	10.2333	0.001048		10.2333	0.001484	10.2333	0.001557	10.2333	0.001367	10.2333	0.001568		10.2333	0.001484	10.2333	0.001259	10.2333	0.001367	10.2333	0.000988		10.2333	0.001484	10.2333	0.001181	10.2333	0.001367	10.2333	0.001199
	10.25	0.000933	10.25	0.000293	10.25	0.001395		10.25	0.000801	10.25	0.002358	10.25	0.001125		10.25	0.001504	10.25	0.001542	10.25	0.001333	10.25	0.001543		10.25	0.001504	10.25	0.00123	10.25	0.001333	10.25	0.000972		10.25	0.001504	10.25	0.001165	10.25	0.001333	10.25	0.001172
	10.2667	0.000881	10.2667	0.000282	10.2667	0.001337		10.2667	0.000787	10.2667	0.002426	10.2667	0.001114		10.2667	0.001492	10.2667	0.001536	10.2667	0.001355	10.2667	0.001543		10.2667	0.001492	10.2667	0.00123	10.2667	0.001355	10.2667	0.000995		10.2667	0.001492	10.2667	0.001158	10.2667	0.001355	10.2667	0.001166
	10.2833	0.000918	10.2833	0.000291	10.2833	0.00133		10.2833	0.000808	10.2833	0.002426	10.2833	0.001172		10.2833	0.001451	10.2833	0.001687	10.2833	0.001334	10.2833	0.001538		10.2833	0.001451	10.2833	0.001213	10.2833	0.001334	10.2833	0.000969		10.2833	0.001451	10.2833	0.001144	10.2833	0.001334	10.2833	0.001147
	10.3	0.000918	10.3	0.00032	10.3	0.001343		10.3	0.000774	10.3	0.00244	10.3	0.00119		10.3	0.001456	10.3	0.001539	10.3	0.001338	10.3	0.001532		10.3	0.001456	10.3	0.001205	10.3	0.001338	10.3	0.00099		10.3	0.001456	10.3	0.001159	10.3	0.001338	10.3	0.001163
	10.3167	0.000948	10.3167	0.000204	10.3167	0.001327		10.3167	0.000772	10.3167	0.002503	10.3167	0.0012		10.3167	0.001462	10.3167	0.001516	10.3167	0.001339	10.3167	0.001533		10.3167	0.001462	10.3167	0.001219	10.3167	0.001339	10.3167	0.000978		10.3167	0.001462	10.3167	0.001168	10.3167	0.001339	10.3167	0.001149
	10.3333	0.000927	10.3333	0.000348	10.3333	0.00134		10.3333	0.000817	10.3333	0.002454	10.3333	0.001278		10.3333	0.001444	10.3333	0.001521	10.3333	0.001329	10.3333	0.001514		10.3333	0.001444	10.3333	0.00123	10.3333	0.001329	10.3333	0.000959		10.3333	0.001444	10.3333	0.00117	10.3333	0.001329	10.3333	0.001154
	10.35	0.000983	10.35	0.000387	10.35	0.001316		10.35	0.000763	10.35	0.002504	10.35	0.001277		10.35	0.001475	10.35	0.001498	10.35	0.001311	10.35	0.001507		10.35	0.001475	10.35	0.001238	10.35	0.001311	10.35	0.000977		10.35	0.001475	10.35	0.001149	10.35	0.001311	10.35	0.001153
	10.3667	0.001008	10.3667	0.000356	10.3667	0.001319		10.3667	0.000775	10.3667	0.002588	10.3667	0.0013		10.3667	0.001479	10.3667	0.001517	10.3667	0.001313	10.3667	0.0015		10.3667	0.001479	10.3667	0.001223	10.3667	0.001313	10.3667	0.000969		10.3667	0.001479	10.3667	0.001118	10.3667	0.001313	10.3667	0.001143
	10.3833	0.001	10.3833	0.000414	10.3833	0.001281		10.3833	0.000735	10.3833	0.002555	10.3833	0.001391		10.3833	0.001467	10.3833	0.001506	10.3833	0.001316	10.3833	0.001492		10.3833	0.001467	10.3833	0.001201	10.3833	0.001316	10.3833	0.000962		10.3833	0.001467	10.3833	0.001133	10.3833	0.001316	10.3833	0.001157
	10.4	0.000989	10.4	0.000386	10.4	0.001359		10.4	0.000758	10.4	0.002632	10.4	0.001453		10.4	0.001457	10.4	0.00147	10.4	0.001331	10.4	0.001484		10.4	0.001457	10.4	0.00119	10.4	0.001331	10.4	0.000936		10.4	0.001457	10.4	0.001093	10.4	0.001331	10.4	0.001124
	10.4167	0.000958	10.4167	0.00044	10.4167	0.001224		10.4167	0.000766	10.4167	0.002671	10.4167	0.001487		10.4167	0.001447	10.4167	0.001485	10.4167	0.001349	10.4167	0.001474		10.4167	0.001447	10.4167	0.001183	10.4167	0.001349	10.4167	0.000927		10.4167	0.001447	10.4167	0.001079	10.4167	0.001349	10.4167	0.001133
	10.4333	0.000968	10.4333	0.00043	10.4333	0.001238		10.4333	0.000772	10.4333	0.002669	10.4333	0.001509		10.4333	0.001433	10.4333	0.001467	10.4333	0.001362	10.4333	0.001483		10.4333	0.001433	10.4333	0.001181	10.4333	0.001362	10.4333	0.000939		10.4333	0.001433	10.4333	0.001081	10.4333	0.001362	10.4333	0.001141
	10.45	0.000995	10.45	0.000475	10.45	0.001239		10.45	0.000806	10.45	0.002674	10.45	0.001572		10.45	0.001428	10.45	0.001448	10.45	0.001321	10.45	0.001503		10.45	0.001428	10.45	0.001199	10.45	0.001321	10.45	0.000929		10.45	0.001428	10.45	0.001062	10.45	0.001321	10.45	0.001154
	10.4667	0.000985	10.4667	0.000518	10.4667	0.001235		10.4667	0.000734	10.4667	0.002693	10.4667	0.001619		10.4667	0.001438	10.4667	0.00145	10.4667	0.001377	10.4667	0.001453		10.4667	0.001438	10.4667	0.001188	10.4667	0.001377	10.4667	0.000918		10.4667	0.001438	10.4667	0.001055	10.4667	0.001377	10.4667	0.001111
	10.4833	0.000968	10.4833	0.00046	10.4833	0.001221		10.4833	0.000756	10.4833	0.002693	10.4833	0.001706		10.4833	0.001451	10.4833	0.001448	10.4833	0.001365	10.4833	0.00148		10.4833	0.001451	10.4833	0.001168	10.4833	0.001365	10.4833	0.000914		10.4833	0.001451	10.4833	0.001066	10.4833	0.001365	10.4833	0.001136
	10.5	0.000957	10.5	0.000486	10.5	0.001215		10.5	0.00079	10.5	0.002714	10.5	0.001676		10.5	0.001453	10.5	0.001464	10.5	0.001317	10.5	0.001452		10.5	0.001453	10.5	0.001164	10.5	0.001317	10.5	0.000915		10.5	0.001453	10.5	0.001048	10.5	0.001317	10.5	0.00113
	10.5167	0.000912	10.5167	0.000528	10.5167	0.001233		10.5167	0.000771	10.5167	0.002745	10.5167	0.001723		10.5167	0.001443	10.5167	0.001456	10.5167	0.001308	10.5167	0.001424		10.5167	0.001443	10.5167	0.001137	10.5167	0.001308	10.5167	0.000916		10.5167	0.001443	10.5167	0.001042	10.5167	0.001308	10.5167	0.001104
	10.5333	0.000976	10.5333	0.000516	10.5333	0.001199		10.5333	0.000793	10.5333	0.002722	10.5333	0.001728		10.5333	0.001433	10.5333	0.00146	10.5333	0.00127	10.5333	0.001418		10.5333	0.001433	10.5333	0.001156	10.5333	0.00127	10.5333	0.00089		10.5333	0.001433	10.5333	0.001046	10.5333	0.00127	10.5333	0.001122
	10.55	0.001077	10.55	0.000591	10.55	0.001205		10.55	0.000811	10.55	0.002695	10.55	0.001813		10.55	0.001428	10.55	0.001442	10.55	0.001278	10.55	0.00141		10.55	0.001428	10.55	0.001142	10.55	0.001278	10.55	0.000864		10.55	0.001428	10.55	0.001017	10.55	0.001278	10.55	0.001103
	10.5667	0.000964	10.5667	0.000535	10.5667	0.001246		10.5667	0.000795	10.5667	0.002765	10.5667	0.00181		10.5667	0.001367	10.5667	0.00142	10.5667	0.001228	10.5667	0.001428		10.5667	0.001367	10.5667	0.00115	10.5667	0.001228	10.5667	0.000839		10.5667	0.001367	10.5667	0.001025	10.5667	0.001228	10.5667	0.001066
	10.5833	0.001001	10.5833	0.000659	10.5833	0.00123		10.5833	0.000827	10.5833	0.002754	10.5833	0.001839		10.5833	0.001369	10.5833	0.001424	10.5833	0.001251	10.5833	0.001398		10.5833	0.001369	10.5833	0.001134	10.5833	0.001251	10.5833	0.000828		10.5833	0.001369	10.5833	0.001014	10.5833	0.001251	10.5833	0.001067
	10.6	0.001001	10.6	0.000619	10.6	0.001246		10.6	0.000796	10.6	0.002764	10.6	0.001838		10.6	0.001347	10.6	0.001432	10.6	0.001248	10.6	0.001421		10.6	0.001347	10.6	0.001154	10.6	0.001248	10.6	0.000835		10.6	0.001347	10.6	0.001026	10.6	0.001248	10.6	0.001077
	10.6167	0.000994	10.6167	0.000671	10.6167	0.00124		10.6167	0.00078	10.6167	0.002781	10.6167	0.001798		10.6167	0.001352	10.6167	0.001419	10.6167	0.001239	10.6167	0.001404		10.6167	0.001352	10.6167	0.001125	10.6167	0.001239	10.6167	0.000833		10.6167	0.001352	10.6167	0.001011	10.6167	0.001239	10.6167	0.001095
	10.6333	0.000943	10.6333	0.000756	10.6333	0.001189		10.6333	0.000829	10.6333	0.002802	10.6333	0.001801		10.6333	0.001336	10.6333	0.001432	10.6333	0.001232	10.6333	0.001391		10.6333	0.001336	10.6333	0.001116	10.6333	0.001232	10.6333	0.000825		10.6333	0.001336	10.6333	0.001047	10.6333	0.001232	10.6333	0.001073
	10.65	0.000973	10.65	0.000806	10.65	0.001273		10.65	0.000814	10.65	0.002745	10.65	0.00186		10.65	0.001342	10.65	0.001407	10.65	0.001232	10.65	0.001384		10.65	0.001342	10.65	0.001094	10.65	0.001232	10.65	0.000804		10.65	0.001342	10.65	0.001024	10.65	0.001232	10.65	0.001046
	10.6667	0.001049	10.6667	0.000769	10.6667	0.00119		10.6667	0.000841	10.6667	0.002781	10.6667	0.001822		10.6667	0.001357	10.6667	0.001429	10.6667	0.001192	10.6667	0.001352		10.6667	0.001357	10.6667	0.001083	10.6667	0.001192	10.6667	0.000816		10.6667	0.001357	10.6667	0.001022	10.6667	0.001192	10.6667	0.001038
	10.6833	0.001004	10.6833	0.000822	10.6833	0.001229		10.6833	0.000793	10.6833	0.002777	10.6833	0.001866		10.6833	0.001345	10.6833	0.001428	10.6833	0.00117	10.6833	0.001366		10.6833	0.001345	10.6833	0.00107	10.6833	0.00117	10.6833	0.000792		10.6833	0.001345	10.6833	0.001044	10.6833	0.00117	10.6833	0.001067
	10.7	0.000952	10.7	0.000877	10.7	0.001232		10.7	0.00085	10.7	0.002738	10.7	0.001827		10.7	0.001317	10.7	0.001361	10.7	0.001175	10.7	0.001371		10.7	0.001317	10.7	0.001055	10.7	0.001175	10.7	0.000802		10.7	0.001317	10.7	0.001011	10.7	0.001175	10.7	0.001038
	10.7167	0.001022	10.7167	0.0009	10.7167	0.001238		10.7167	0.000913	10.7167	0.002749	10.7167	0.00177		10.7167	0.001318	10.7167	0.001379	10.7167	0.001157	10.7167	0.001366		10.7167	0.001318	10.7167	0.001061	10.7167	0.001157	10.7167	0.000829		10.7167	0.001318	10.7167	0.000987	10.7167	0.001157	10.7167	0.001036
	10.7333	0.001046	10.7333	0.000955	10.7333	0.001287		10.7333	0.000848	10.7333	0.002723	10.7333	0.001839		10.7333	0.001325	10.7333	0.001415	10.7333	0.001164	10.7333	0.001354		10.7333	0.001325	10.7333	0.001052	10.7333	0.001164	10.7333	0.000808		10.7333	0.001325	10.7333	0.000987	10.7333	0.001164	10.7333	0.001033
	10.75	0.001049	10.75	0.000949	10.75	0.001278		10.75	0.000918	10.75	0.002794	10.75	0.001778		10.75	0.001304	10.75	0.001377	10.75	0.001156	10.75	0.001369		10.75	0.001304	10.75	0.001037	10.75	0.001156	10.75	0.000809		10.75	0.001304	10.75	0.000972	10.75	0.001156	10.75	0.00102
	10.7667	0.001057	10.7667	0.000995	10.7667	0.001263		10.7667	0.000907	10.7667	0.002764	10.7667	0.00172		10.7667	0.001301	10.7667	0.001381	10.7667	0.001173	10.7667	0.00134		10.7667	0.001301	10.7667	0.001029	10.7667	0.001173	10.7667	0.000796		10.7667	0.001301	10.7667	0.000956	10.7667	0.001173	10.7667	0.001031
	10.7833	0.000974	10.7833	0.001059	10.7833	0.001327		10.7833	0.000861	10.7833	0.002752	10.7833	0.001738		10.7833	0.00132	10.7833	0.00137	10.7833	0.00114	10.7833	0.00137		10.7833	0.00132	10.7833	0.001033	10.7833	0.00114	10.7833	0.000813		10.7833	0.00132	10.7833	0.000951	10.7833	0.00114	10.7833	0.000979
	10.8	0.00105	10.8	0.001043	10.8	0.001392		10.8	0.000899	10.8	0.002803	10.8	0.001642		10.8	0.00128	10.8	0.001354	10.8	0.001131	10.8	0.001349		10.8	0.00128	10.8	0.001029	10.8	0.001131	10.8	0.000765		10.8	0.00128	10.8	0.000931	10.8	0.001131	10.8	0.000996
	10.8167	0.001065	10.8167	0.001062	10.8167	0.001416		10.8167	0.000919	10.8167	0.002787	10.8167	0.00162		10.8167	0.001289	10.8167	0.001366	10.8167	0.001125	10.8167	0.001321		10.8167	0.001289	10.8167	0.00104	10.8167	0.001125	10.8167	0.000782		10.8167	0.001289	10.8167	0.000925	10.8167	0.001125	10.8167	0.001015
	10.8333	0.001158	10.8333	0.001228	10.8333	0.001447		10.8333	0.000943	10.8333	0.002778	10.8333	0.001631		10.8333	0.001263	10.8333	0.001345	10.8333	0.0011	10.8333	0.001328		10.8333	0.001263	10.8333	0.00099	10.8333	0.0011	10.8333	0.000767		10.8333	0.001263	10.8333	0.000964	10.8333	0.0011	10.8333	0.000972
	10.85	0.001095	10.85	0.001225	10.85	0.001453		10.85	0.000901	10.85	0.002814	10.85	0.001619		10.85	0.001257	10.85	0.001332	10.85	0.001111	10.85	0.001331		10.85	0.001257	10.85	0.001003	10.85	0.001111	10.85	0.000789		10.85	0.001257	10.85	0.000934	10.85	0.001111	10.85	0.000955
	10.8667	0.0012	10.8667	0.001249	10.8667	0.001526		10.8667	0.00091	10.8667	0.002868	10.8667	0.00155		10.8667	0.001264	10.8667	0.001338	10.8667	0.001076	10.8667	0.001318		10.8667	0.001264	10.8667	0.00099	10.8667	0.001076	10.8667	0.000753		10.8667	0.001264	10.8667	0.00092	10.8667	0.001076	10.8667	0.000971
	10.8833	0.001285	10.8833	0.001317	10.8833	0.001566		10.8833	0.000927	10.8833	0.002853	10.8833	0.001565		10.8833	0.001265	10.8833	0.001348	10.8833	0.00109	10.8833	0.001285		10.8833	0.001265	10.8833	0.001005	10.8833	0.00109	10.8833	0.000755		10.8833	0.001265	10.8833	0.000895	10.8833	0.00109	10.8833	0.000961
	10.9	0.001293	10.9	0.001342	10.9	0.001599		10.9	0.00102	10.9	0.002871	10.9	0.001528		10.9	0.001254	10.9	0.001352	10.9	0.001091	10.9	0.00133		10.9	0.001254	10.9	0.000983	10.9	0.001091	10.9	0.000753		10.9	0.001254	10.9	0.000868	10.9	0.001091	10.9	0.000975
	10.9167	0.001357	10.9167	0.001442	10.9167	0.001612		10.9167	0.000967	10.9167	0.002872	10.9167	0.001498		10.9167	0.001263	10.9167	0.001325	10.9167	0.001079	10.9167	0.001295		10.9167	0.001263	10.9167	0.001009	10.9167	0.001079	10.9167	0.00079		10.9167	0.001263	10.9167	0.000892	10.9167	0.001079	10.9167	0.000982
	10.9333	0.00138	10.9333	0.001412	10.9333	0.001666		10.9333	0.000953	10.9333	0.00291	10.9333	0.001557		10.9333	0.001263	10.9333	0.001319	10.9333	0.00106	10.9333	0.001284		10.9333	0.001263	10.9333	0.00096	10.9333	0.00106	10.9333	0.000759		10.9333	0.001263	10.9333	0.000886	10.9333	0.00106	10.9333	0.000986
	10.95	0.001475	10.95	0.0015	10.95	0.001766		10.95	0.000979	10.95	0.002926	10.95	0.001554		10.95	0.001282	10.95	0.001317	10.95	0.001107	10.95	0.001286		10.95	0.001282	10.95	0.001013	10.95	0.001107	10.95	0.000802		10.95	0.001282	10.95	0.000948	10.95	0.001107	10.95	0.001072
	10.9667	0.001583	10.9667	0.001532	10.9667	0.001867		10.9667	0.000999	10.9667	0.002898	10.9667	0.001519		10.9667	0.001279	10.9667	0.001328	10.9667	0.001073	10.9667	0.00128		10.9667	0.001279	10.9667	0.001069	10.9667	0.001073	10.9667	0.000792		10.9667	0.001279	10.9667	0.000954	10.9667	0.001073	10.9667	0.001138
	10.9833	0.001586	10.9833	0.001553	10.9833	0.001945		10.9833	0.001028	10.9833	0.002917	10.9833	0.00149		10.9833	0.001257	10.9833	0.001332	10.9833	0.001088	10.9833	0.001262		10.9833	0.001257	10.9833	0.001147	10.9833	0.001088	10.9833	0.000849		10.9833	0.001257	10.9833	0.001006	10.9833	0.001088	10.9833	0.001206
	11	0.001645	11	0.001567	11	0.002096		11	0.001017	11	0.003009	11	0.001523		11	0.001279	11	0.001363	11	0.001077	11	0.001275		11	0.001279	11	0.001254	11	0.001077	11	0.000904		11	0.001279	11	0.001065	11	0.001077	11	0.001276
	11.0167	0.001696	11.0167	0.001647	11.0167	0.002287		11.0167	0.001117	11.0167	0.003034	11.0167	0.001513		11.0167	0.001295	11.0167	0.001343	11.0167	0.001068	11.0167	0.001275		11.0167	0.001295	11.0167	0.001333	11.0167	0.001068	11.0167	0.000959		11.0167	0.001295	11.0167	0.001168	11.0167	0.001068	11.0167	0.001326
	11.0333	0.001708	11.0333	0.001666	11.0333	0.002477		11.0333	0.001099	11.0333	0.002992	11.0333	0.001563		11.0333	0.001327	11.0333	0.001338	11.0333	0.001105	11.0333	0.001277		11.0333	0.001327	11.0333	0.001428	11.0333	0.001105	11.0333	0.00101		11.0333	0.001327	11.0333	0.001269	11.0333	0.001105	11.0333	0.001313
	11.05	0.001839	11.05	0.001685	11.05	0.002538		11.05	0.001031	11.05	0.00302	11.05	0.0015		11.05	0.001392	11.05	0.001365	11.05	0.001079	11.05	0.001258		11.05	0.001392	11.05	0.001509	11.05	0.001079	11.05	0.001096		11.05	0.001392	11.05	0.001285	11.05	0.001079	11.05	0.00129
	11.0667	0.001801	11.0667	0.001752	11.0667	0.002667		11.0667	0.001166	11.0667	0.002987	11.0667	0.001556		11.0667	0.001428	11.0667	0.001392	11.0667	0.001108	11.0667	0.001266		11.0667	0.001428	11.0667	0.001531	11.0667	0.001108	11.0667	0.001143		11.0667	0.001428	11.0667	0.001324	11.0667	0.001108	11.0667	0.00125
	11.0833	0.001866	11.0833	0.001776	11.0833	0.002841		11.0833	0.001145	11.0833	0.003049	11.0833	0.001635		11.0833	0.001466	11.0833	0.001412	11.0833	0.00114	11.0833	0.001258		11.0833	0.001466	11.0833	0.001546	11.0833	0.00114	11.0833	0.001157		11.0833	0.001466	11.0833	0.001311	11.0833	0.00114	11.0833	0.00119
	11.1	0.002003	11.1	0.001816	11.1	0.002972		11.1	0.001184	11.1	0.003048	11.1	0.001648		11.1	0.001532	11.1	0.001403	11.1	0.001124	11.1	0.001274		11.1	0.001532	11.1	0.00147	11.1	0.001124	11.1	0.001128		11.1	0.001532	11.1	0.001289	11.1	0.001124	11.1	0.001147
	11.1167	0.002109	11.1167	0.00182	11.1167	0.003061		11.1167	0.001173	11.1167	0.003092	11.1167	0.001686		11.1167	0.00155	11.1167	0.001438	11.1167	0.00108	11.1167	0.001252		11.1167	0.00155	11.1167	0.00143	11.1167	0.00108	11.1167	0.001108		11.1167	0.00155	11.1167	0.001205	11.1167	0.00108	11.1167	0.001059
	11.1333	0.002213	11.1333	0.002042	11.1333	0.003175		11.1333	0.001207	11.1333	0.003117	11.1333	0.001731		11.1333	0.001545	11.1333	0.001454	11.1333	0.001094	11.1333	0.001281		11.1333	0.001545	11.1333	0.001309	11.1333	0.001094	11.1333	0.001059		11.1333	0.001545	11.1333	0.001126	11.1333	0.001094	11.1333	0.001043
	11.15	0.002264	11.15	0.001892	11.15	0.003332		11.15	0.001218	11.15	0.00326	11.15	0.001791		11.15	0.0015	11.15	0.001428	11.15	0.001105	11.15	0.001247		11.15	0.0015	11.15	0.001249	11.15	0.001105	11.15	0.000969		11.15	0.0015	11.15	0.001056	11.15	0.001105	11.15	0.000992
	11.1667	0.002397	11.1667	0.001852	11.1667	0.003372		11.1667	0.001227	11.1667	0.00323	11.1667	0.00183		11.1667	0.001466	11.1667	0.00144	11.1667	0.001098	11.1667	0.001202		11.1667	0.001466	11.1667	0.001192	11.1667	0.001098	11.1667	0.000926		11.1667	0.001466	11.1667	0.001011	11.1667	0.001098	11.1667	0.000965
	11.1833	0.002529	11.1833	0.001969	11.1833	0.003497		11.1833	0.001317	11.1833	0.003365	11.1833	0.001872		11.1833	0.001372	11.1833	0.001403	11.1833	0.001056	11.1833	0.001251		11.1833	0.001372	11.1833	0.001084	11.1833	0.001056	11.1833	0.000848		11.1833	0.001372	11.1833	0.000946	11.1833	0.001056	11.1833	0.000945
	11.2	0.002604	11.2	0.001899	11.2	0.003564		11.2	0.001262	11.2	0.003442	11.2	0.001848		11.2	0.001369	11.2	0.001394	11.2	0.001057	11.2	0.00121		11.2	0.001369	11.2	0.00106	11.2	0.001057	11.2	0.000845		11.2	0.001369	11.2	0.000929	11.2	0.001057	11.2	0.000936
	11.2167	0.002754	11.2167	0.001896	11.2167	0.00368		11.2167	0.001332	11.2167	0.00352	11.2167	0.001866		11.2167	0.001306	11.2167	0.001343	11.2167	0.001087	11.2167	0.001191		11.2167	0.001306	11.2167	0.001018	11.2167	0.001087	11.2167	0.000753		11.2167	0.001306	11.2167	0.000906	11.2167	0.001087	11.2167	0.000924
	11.2333	0.002837	11.2333	0.001865	11.2333	0.003855		11.2333	0.00135	11.2333	0.003596	11.2333	0.001888		11.2333	0.00125	11.2333	0.001333	11.2333	0.001058	11.2333	0.00119		11.2333	0.00125	11.2333	0.000936	11.2333	0.001058	11.2333	0.000721		11.2333	0.00125	11.2333	0.000868	11.2333	0.001058	11.2333	0.000943
	11.25	0.00293	11.25	0.001883	11.25	0.003968		11.25	0.001344	11.25	0.003736	11.25	0.001833		11.25	0.001205	11.25	0.001305	11.25	0.001046	11.25	0.001201		11.25	0.001205	11.25	0.000917	11.25	0.001046	11.25	0.000736		11.25	0.001205	11.25	0.000845	11.25	0.001046	11.25	0.00091
	11.2667	0.002842	11.2667	0.001893	11.2667	0.004191		11.2667	0.001372	11.2667	0.003829	11.2667	0.00187		11.2667	0.001158	11.2667	0.001273	11.2667	0.00104	11.2667	0.001192		11.2667	0.001158	11.2667	0.000884	11.2667	0.00104	11.2667	0.000673		11.2667	0.001158	11.2667	0.000849	11.2667	0.00104	11.2667	0.000924
	11.2833	0.002893	11.2833	0.0018	11.2833	0.004372		11.2833	0.001431	11.2833	0.003924	11.2833	0.00193		11.2833	0.001133	11.2833	0.001259	11.2833	0.001049	11.2833	0.001165		11.2833	0.001133	11.2833	0.00089	11.2833	0.001049	11.2833	0.00067		11.2833	0.001133	11.2833	0.000836	11.2833	0.001049	11.2833	0.000909
	11.3	0.00293	11.3	0.001835	11.3	0.004497		11.3	0.001368	11.3	0.004045	11.3	0.00196		11.3	0.001105	11.3	0.001268	11.3	0.001042	11.3	0.001177		11.3	0.001105	11.3	0.000882	11.3	0.001042	11.3	0.000658		11.3	0.001105	11.3	0.000848	11.3	0.001042	11.3	0.000904
	11.3167	0.002999	11.3167	0.001712	11.3167	0.004603		11.3167	0.001391	11.3167	0.004162	11.3167	0.001932		11.3167	0.00112	11.3167	0.001269	11.3167	0.001032	11.3167	0.001167		11.3167	0.00112	11.3167	0.000882	11.3167	0.001032	11.3167	0.000657		11.3167	0.00112	11.3167	0.000849	11.3167	0.001032	11.3167	0.000907
	11.3333	0.002994	11.3333	0.00182	11.3333	0.004594		11.3333	0.001397	11.3333	0.004268	11.3333	0.002032		11.3333	0.001094	11.3333	0.001232	11.3333	0.001027	11.3333	0.001159		11.3333	0.001094	11.3333	0.000859	11.3333	0.001027	11.3333	0.000648		11.3333	0.001094	11.3333	0.000848	11.3333	0.001027	11.3333	0.000883
	11.35	0.003042	11.35	0.001709	11.35	0.004661		11.35	0.001463	11.35	0.004418	11.35	0.002073		11.35	0.001064	11.35	0.001217	11.35	0.001034	11.35	0.001188		11.35	0.001064	11.35	0.000852	11.35	0.001034	11.35	0.000637		11.35	0.001064	11.35	0.000831	11.35	0.001034	11.35	0.000911
	11.3667	0.003079	11.3667	0.001654	11.3667	0.004651		11.3667	0.001446	11.3667	0.004502	11.3667	0.002118		11.3667	0.001074	11.3667	0.001172	11.3667	0.001025	11.3667	0.001146		11.3667	0.001074	11.3667	0.000894	11.3667	0.001025	11.3667	0.000636		11.3667	0.001074	11.3667	0.000809	11.3667	0.001025	11.3667	0.000892
	11.3833	0.00316	11.3833	0.001696	11.3833	0.004669		11.3833	0.001378	11.3833	0.004652	11.3833	0.002111		11.3833	0.001075	11.3833	0.001211	11.3833	0.001017	11.3833	0.001153		11.3833	0.001075	11.3833	0.000864	11.3833	0.001017	11.3833	0.000632		11.3833	0.001075	11.3833	0.000799	11.3833	0.001017	11.3833	0.000877
	11.4	0.003163	11.4	0.001648	11.4	0.004612		11.4	0.001347	11.4	0.004741	11.4	0.002217		11.4	0.00107	11.4	0.00117	11.4	0.001001	11.4	0.001122		11.4	0.00107	11.4	0.000849	11.4	0.001001	11.4	0.000621		11.4	0.00107	11.4	0.000807	11.4	0.001001	11.4	0.000863
	11.4167	0.003201	11.4167	0.001666	11.4167	0.004672		11.4167	0.001403	11.4167	0.004916	11.4167	0.002201		11.4167	0.001039	11.4167	0.00118	11.4167	0.001012	11.4167	0.001116		11.4167	0.001039	11.4167	0.000893	11.4167	0.001012	11.4167	0.000613		11.4167	0.001039	11.4167	0.000791	11.4167	0.001012	11.4167	0.000859
	11.4333	0.003178	11.4333	0.001679	11.4333	0.004712		11.4333	0.001316	11.4333	0.005021	11.4333	0.002227		11.4333	0.001041	11.4333	0.001183	11.4333	0.000985	11.4333	0.001166		11.4333	0.001041	11.4333	0.000856	11.4333	0.000985	11.4333	0.000595		11.4333	0.001041	11.4333	0.000776	11.4333	0.000985	11.4333	0.000866
	11.45	0.003248	11.45	0.001623	11.45	0.004685		11.45	0.001328	11.45	0.005101	11.45	0.002268		11.45	0.001009	11.45	0.001138	11.45	0.000985	11.45	0.001138		11.45	0.001009	11.45	0.000852	11.45	0.000985	11.45	0.000612		11.45	0.001009	11.45	0.000773	11.45	0.000985	11.45	0.000851
	11.4667	0.003105	11.4667	0.001644	11.4667	0.004718		11.4667	0.001287	11.4667	0.005184	11.4667	0.002328		11.4667	0.001052	11.4667	0.001151	11.4667	0.000887	11.4667	0.001117		11.4667	0.001052	11.4667	0.000899	11.4667	0.000887	11.4667	0.000616		11.4667	0.001052	11.4667	0.00077	11.4667	0.000887	11.4667	0.000862
	11.4833	0.003028	11.4833	0.001671	11.4833	0.004669		11.4833	0.00131	11.4833	0.005226	11.4833	0.002316		11.4833	0.001028	11.4833	0.001122	11.4833	0.000959	11.4833	0.001123		11.4833	0.001028	11.4833	0.000855	11.4833	0.000959	11.4833	0.000595		11.4833	0.001028	11.4833	0.000762	11.4833	0.000959	11.4833	0.000868
	11.5	0.002948	11.5	0.001562	11.5	0.004696		11.5	0.001363	11.5	0.005242	11.5	0.002313		11.5	0.001011	11.5	0.001092	11.5	0.000957	11.5	0.001118		11.5	0.001011	11.5	0.000867	11.5	0.000957	11.5	0.000609		11.5	0.001011	11.5	0.000777	11.5	0.000957	11.5	0.000867
	11.5167	0.002822	11.5167	0.001607	11.5167	0.004646		11.5167	0.001333	11.5167	0.005197	11.5167	0.002311		11.5167	0.001036	11.5167	0.001114	11.5167	0.000937	11.5167	0.00111		11.5167	0.001036	11.5167	0.000863	11.5167	0.000937	11.5167	0.000589		11.5167	0.001036	11.5167	0.000779	11.5167	0.000937	11.5167	0.000903
	11.5333	0.002782	11.5333	0.001558	11.5333	0.004652		11.5333	0.001289	11.5333	0.005228	11.5333	0.002289		11.5333	0.001048	11.5333	0.00114	11.5333	0.000939	11.5333	0.001086		11.5333	0.001048	11.5333	0.000909	11.5333	0.000939	11.5333	0.000606		11.5333	0.001048	11.5333	0.000834	11.5333	0.000939	11.5333	0.000872
	11.55	0.002736	11.55	0.001584	11.55	0.004553		11.55	0.001293	11.55	0.005159	11.55	0.002276		11.55	0.001053	11.55	0.001103	11.55	0.000985	11.55	0.001095		11.55	0.001053	11.55	0.000909	11.55	0.000985	11.55	0.000616		11.55	0.001053	11.55	0.000808	11.55	0.000985	11.55	0.000835
	11.5667	0.002652	11.5667	0.001485	11.5667	0.004536		11.5667	0.001319	11.5667	0.005138	11.5667	0.002331		11.5667	0.001044	11.5667	0.001118	11.5667	0.000991	11.5667	0.001096		11.5667	0.001044	11.5667	0.000893	11.5667	0.000991	11.5667	0.000627		11.5667	0.001044	11.5667	0.000793	11.5667	0.000991	11.5667	0.00083
	11.5833	0.002646	11.5833	0.001451	11.5833	0.004484		11.5833	0.001313	11.5833	0.005043	11.5833	0.002273		11.5833	0.001065	11.5833	0.001148	11.5833	0.000951	11.5833	0.001107		11.5833	0.001065	11.5833	0.000901	11.5833	0.000951	11.5833	0.000604		11.5833	0.001065	11.5833	0.000808	11.5833	0.000951	11.5833	0.000831
	11.6	0.002559	11.6	0.001429	11.6	0.004359		11.6	0.001342	11.6	0.004996	11.6	0.002296		11.6	0.001055	11.6	0.001093	11.6	0.000962	11.6	0.001091		11.6	0.001055	11.6	0.000904	11.6	0.000962	11.6	0.00061		11.6	0.001055	11.6	0.000794	11.6	0.000962	11.6	0.000806
	11.6167	0.002596	11.6167	0.001418	11.6167	0.004394		11.6167	0.001424	11.6167	0.004875	11.6167	0.002347		11.6167	0.001063	11.6167	0.001136	11.6167	0.000948	11.6167	0.00113		11.6167	0.001063	11.6167	0.00091	11.6167	0.000948	11.6167	0.000597		11.6167	0.001063	11.6167	0.000802	11.6167	0.000948	11.6167	0.000798
	11.6333	0.002446	11.6333	0.0014	11.6333	0.004332		11.6333	0.001374	11.6333	0.00474	11.6333	0.002401		11.6333	0.001055	11.6333	0.001133	11.6333	0.000927	11.6333	0.001105		11.6333	0.001055	11.6333	0.00085	11.6333	0.000927	11.6333	0.00058		11.6333	0.001055	11.6333	0.000765	11.6333	0.000927	11.6333	0.0008
	11.65	0.002404	11.65	0.001332	11.65	0.004284		11.65	0.001388	11.65	0.004618	11.65	0.002391		11.65	0.001027	11.65	0.001124	11.65	0.000919	11.65	0.001157		11.65	0.001027	11.65	0.000863	11.65	0.000919	11.65	0.000532		11.65	0.001027	11.65	0.000763	11.65	0.000919	11.65	0.000781
	11.6667	0.002303	11.6667	0.001279	11.6667	0.004287		11.6667	0.001469	11.6667	0.00449	11.6667	0.002422		11.6667	0.001009	11.6667	0.001181	11.6667	0.000894	11.6667	0.001222		11.6667	0.001009	11.6667	0.000858	11.6667	0.000894	11.6667	0.000557		11.6667	0.001009	11.6667	0.000748	11.6667	0.000894	11.6667	0.000786
	11.6833	0.002195	11.6833	0.001215	11.6833	0.004209		11.6833	0.001525	11.6833	0.004389	11.6833	0.002437		11.6833	0.001	11.6833	0.00127	11.6833	0.000867	11.6833	0.001315		11.6833	0.001	11.6833	0.000831	11.6833	0.000867	11.6833	0.000535		11.6833	0.001	11.6833	0.000741	11.6833	0.000867	11.6833	0.000784
	11.7	0.002118	11.7	0.001279	11.7	0.004188		11.7	0.001532	11.7	0.004271	11.7	0.002416		11.7	0.001022	11.7	0.001366	11.7	0.000851	11.7	0.001482		11.7	0.001022	11.7	0.00083	11.7	0.000851	11.7	0.000529		11.7	0.001022	11.7	0.000739	11.7	0.000851	11.7	0.000791
	11.7167	0.002099	11.7167	0.00117	11.7167	0.004194		11.7167	0.00151	11.7167	0.004167	11.7167	0.002372		11.7167	0.001015	11.7167	0.001446	11.7167	0.000849	11.7167	0.001603		11.7167	0.001015	11.7167	0.000821	11.7167	0.000849	11.7167	0.000538		11.7167	0.001015	11.7167	0.000736	11.7167	0.000849	11.7167	0.000764
	11.7333	0.002099	11.7333	0.001132	11.7333	0.004229		11.7333	0.00154	11.7333	0.004043	11.7333	0.002425		11.7333	0.001009	11.7333	0.00155	11.7333	0.00086	11.7333	0.001669		11.7333	0.001009	11.7333	0.000847	11.7333	0.00086	11.7333	0.000505		11.7333	0.001009	11.7333	0.000728	11.7333	0.00086	11.7333	0.000769
	11.75	0.002083	11.75	0.001246	11.75	0.004246		11.75	0.001614	11.75	0.003983	11.75	0.002356		11.75	0.001003	11.75	0.001551	11.75	0.000857	11.75	0.001661		11.75	0.001003	11.75	0.000812	11.75	0.000857	11.75	0.000503		11.75	0.001003	11.75	0.000734	11.75	0.000857	11.75	0.000761
	11.7667	0.00204	11.7667	0.001142	11.7667	0.004215		11.7667	0.001584	11.7667	0.003916	11.7667	0.002347		11.7667	0.001	11.7667	0.001448	11.7667	0.000868	11.7667	0.001553		11.7667	0.001	11.7667	0.000816	11.7667	0.000868	11.7667	0.000498		11.7667	0.001	11.7667	0.00073	11.7667	0.000868	11.7667	0.000776
	11.7833	0.002057	11.7833	0.001222	11.7833	0.004157		11.7833	0.001651	11.7833	0.00383	11.7833	0.002373		11.7833	0.001014	11.7833	0.001392	11.7833	0.000838	11.7833	0.001414		11.7833	0.001014	11.7833	0.000838	11.7833	0.000838	11.7833	0.000534		11.7833	0.001014	11.7833	0.000741	11.7833	0.000838	11.7833	0.000742
	11.8	0.002057	11.8	0.001048	11.8	0.004223		11.8	0.001691	11.8	0.003775	11.8	0.002348		11.8	0.001006	11.8	0.001287	11.8	0.00084	11.8	0.001325		11.8	0.001006	11.8	0.00086	11.8	0.00084	11.8	0.000497		11.8	0.001006	11.8	0.000722	11.8	0.00084	11.8	0.000775
	11.8167	0.002084	11.8167	0.000987	11.8167	0.004197		11.8167	0.001755	11.8167	0.003664	11.8167	0.00236		11.8167	0.000961	11.8167	0.001176	11.8167	0.000848	11.8167	0.001215		11.8167	0.000961	11.8167	0.000866	11.8167	0.000848	11.8167	0.000497		11.8167	0.000961	11.8167	0.000756	11.8167	0.000848	11.8167	0.000785
	11.8333	0.002052	11.8333	0.00103	11.8333	0.00427		11.8333	0.001826	11.8333	0.003599	11.8333	0.002385		11.8333	0.000955	11.8333	0.001134	11.8333	0.000859	11.8333	0.001161		11.8333	0.000955	11.8333	0.000806	11.8333	0.000859	11.8333	0.000499		11.8333	0.000955	11.8333	0.000712	11.8333	0.000859	11.8333	0.000801
	11.85	0.002026	11.85	0.001001	11.85	0.00424		11.85	0.001841	11.85	0.003596	11.85	0.002308		11.85	0.000981	11.85	0.001089	11.85	0.000856	11.85	0.001116		11.85	0.000981	11.85	0.000823	11.85	0.000856	11.85	0.000517		11.85	0.000981	11.85	0.000722	11.85	0.000856	11.85	0.000789
	11.8667	0.001988	11.8667	0.001001	11.8667	0.004344		11.8667	0.001902	11.8667	0.003468	11.8667	0.002289		11.8667	0.000955	11.8667	0.001072	11.8667	0.000805	11.8667	0.001065		11.8667	0.000955	11.8667	0.000814	11.8667	0.000805	11.8667	0.000471		11.8667	0.000955	11.8667	0.000727	11.8667	0.000805	11.8667	0.000777
	11.8833	0.001985	11.8833	0.000984	11.8833	0.004299		11.8833	0.001972	11.8833	0.003426	11.8833	0.00228		11.8833	0.000954	11.8833	0.00104	11.8833	0.000836	11.8833	0.001056		11.8833	0.000954	11.8833	0.000787	11.8833	0.000836	11.8833	0.000483		11.8833	0.000954	11.8833	0.000744	11.8833	0.000836	11.8833	0.000782
	11.9	0.002016	11.9	0.000926	11.9	0.004251		11.9	0.00203	11.9	0.003405	11.9	0.002255		11.9	0.00096	11.9	0.001034	11.9	0.000843	11.9	0.001047		11.9	0.00096	11.9	0.000786	11.9	0.000843	11.9	0.000464		11.9	0.00096	11.9	0.000712	11.9	0.000843	11.9	0.000751
	11.9167	0.001964	11.9167	0.000932	11.9167	0.004255		11.9167	0.001969	11.9167	0.003302	11.9167	0.002205		11.9167	0.000946	11.9167	0.001038	11.9167	0.00083	11.9167	0.001048		11.9167	0.000946	11.9167	0.000792	11.9167	0.00083	11.9167	0.000501		11.9167	0.000946	11.9167	0.000711	11.9167	0.00083	11.9167	0.000793
	11.9333	0.001933	11.9333	0.000913	11.9333	0.004266		11.9333	0.001946	11.9333	0.003238	11.9333	0.002133		11.9333	0.000962	11.9333	0.001028	11.9333	0.000822	11.9333	0.001019		11.9333	0.000962	11.9333	0.000789	11.9333	0.000822	11.9333	0.000512		11.9333	0.000962	11.9333	0.000687	11.9333	0.000822	11.9333	0.000808
	11.95	0.001905	11.95	0.00086	11.95	0.004211		11.95	0.001966	11.95	0.003178	11.95	0.00218		11.95	0.000968	11.95	0.001004	11.95	0.000814	11.95	0.001011		11.95	0.000968	11.95	0.00081	11.95	0.000814	11.95	0.000529		11.95	0.000968	11.95	0.000687	11.95	0.000814	11.95	0.000819
	11.9667	0.001905	11.9667	0.000894	11.9667	0.004162		11.9667	0.001939	11.9667	0.003172	11.9667	0.00213		11.9667	0.000947	11.9667	0.001024	11.9667	0.000822	11.9667	0.000992		11.9667	0.000947	11.9667	0.000799	11.9667	0.000822	11.9667	0.000508		11.9667	0.000947	11.9667	0.000694	11.9667	0.000822	11.9667	0.000794
	11.9833	0.001888	11.9833	0.000803	11.9833	0.004076		11.9833	0.001847	11.9833	0.003159	11.9833	0.002074		11.9833	0.000941	11.9833	0.00099	11.9833	0.000845	11.9833	0.000983		11.9833	0.000941	11.9833	0.000819	11.9833	0.000845	11.9833	0.000544		11.9833	0.000941	11.9833	0.000716	11.9833	0.000845	11.9833	0.000802
	12	0.001861	12	0.000852	12	0.00409		12	0.001859	12	0.003163	12	0.002077		12	0.000932	12	0.000995	12	0.000839	12	0.000976		12	0.000932	12	0.000849	12	0.000839	12	0.000543		12	0.000932	12	0.000692	12	0.000839	12	0.000763
	12.0167	0.001766	12.0167	0.000868	12.0167	0.003993		12.0167	0.001776	12.0167	0.003187	12.0167	0.00202		12.0167	0.000951	12.0167	0.000995	12.0167	0.000856	12.0167	0.000965		12.0167	0.000951	12.0167	0.000869	12.0167	0.000856	12.0167	0.000532		12.0167	0.000951	12.0167	0.000721	12.0167	0.000856	12.0167	0.00078
	12.0333	0.001743	12.0333	0.000833	12.0333	0.003934		12.0333	0.001724	12.0333	0.003257	12.0333	0.001992		12.0333	0.000944	12.0333	0.00099	12.0333	0.000859	12.0333	0.000992		12.0333	0.000944	12.0333	0.000802	12.0333	0.000859	12.0333	0.000539		12.0333	0.000944	12.0333	0.000732	12.0333	0.000859	12.0333	0.00076
	12.05	0.001768	12.05	0.000864	12.05	0.003888		12.05	0.00169	12.05	0.003265	12.05	0.002049		12.05	0.00093	12.05	0.000993	12.05	0.000821	12.05	0.000972		12.05	0.00093	12.05	0.000821	12.05	0.000821	12.05	0.000512		12.05	0.00093	12.05	0.000688	12.05	0.000821	12.05	0.000772
	12.0667	0.001676	12.0667	0.000898	12.0667	0.003762		12.0667	0.001592	12.0667	0.003367	12.0667	0.002082		12.0667	0.000931	12.0667	0.00099	12.0667	0.00085	12.0667	0.000983		12.0667	0.000931	12.0667	0.000813	12.0667	0.00085	12.0667	0.000483		12.0667	0.000931	12.0667	0.000667	12.0667	0.00085	12.0667	0.000765
	12.0833	0.001724	12.0833	0.000837	12.0833	0.003707		12.0833	0.001627	12.0833	0.003491	12.0833	0.00214		12.0833	0.000905	12.0833	0.000993	12.0833	0.000845	12.0833	0.000954		12.0833	0.000905	12.0833	0.000806	12.0833	0.000845	12.0833	0.000471		12.0833	0.000905	12.0833	0.000655	12.0833	0.000845	12.0833	0.000778
	12.1	0.001699	12.1	0.000867	12.1	0.003651		12.1	0.001525	12.1	0.003596	12.1	0.002292		12.1	0.000921	12.1	0.000996	12.1	0.000799	12.1	0.000952		12.1	0.000921	12.1	0.000762	12.1	0.000799	12.1	0.000447		12.1	0.000921	12.1	0.000651	12.1	0.000799	12.1	0.000752
	12.1167	0.001666	12.1167	0.000889	12.1167	0.003512		12.1167	0.00147	12.1167	0.003779	12.1167	0.002373		12.1167	0.000895	12.1167	0.00099	12.1167	0.000815	12.1167	0.000921		12.1167	0.000895	12.1167	0.000758	12.1167	0.000815	12.1167	0.000445		12.1167	0.000895	12.1167	0.00066	12.1167	0.000815	12.1167	0.000753
	12.1333	0.001712	12.1333	0.000917	12.1333	0.003372		12.1333	0.001385	12.1333	0.003993	12.1333	0.002448		12.1333	0.000864	12.1333	0.000975	12.1333	0.000803	12.1333	0.000954		12.1333	0.000864	12.1333	0.000766	12.1333	0.000803	12.1333	0.00044		12.1333	0.000864	12.1333	0.000696	12.1333	0.000803	12.1333	0.000695
	12.15	0.001676	12.15	0.000861	12.15	0.003209		12.15	0.001434	12.15	0.00419	12.15	0.002589		12.15	0.000907	12.15	0.000956	12.15	0.000753	12.15	0.000911		12.15	0.000907	12.15	0.000779	12.15	0.000753	12.15	0.000456		12.15	0.000907	12.15	0.000658	12.15	0.000753	12.15	0.000745
	12.1667	0.001736	12.1667	0.000922	12.1667	0.003155		12.1667	0.001402	12.1667	0.004445	12.1667	0.002847		12.1667	0.000886	12.1667	0.000948	12.1667	0.000769	12.1667	0.000911		12.1667	0.000886	12.1667	0.000752	12.1667	0.000769	12.1667	0.000432		12.1667	0.000886	12.1667	0.000651	12.1667	0.000769	12.1667	0.000725
	12.1833	0.001681	12.1833	0.000909	12.1833	0.003121		12.1833	0.001402	12.1833	0.004669	12.1833	0.003063		12.1833	0.000869	12.1833	0.000949	12.1833	0.00078	12.1833	0.000927		12.1833	0.000869	12.1833	0.00074	12.1833	0.00078	12.1833	0.000427		12.1833	0.000869	12.1833	0.000673	12.1833	0.00078	12.1833	0.000747
	12.2	0.001722	12.2	0.000923	12.2	0.003067		12.2	0.001469	12.2	0.00486	12.2	0.003168		12.2	0.000905	12.2	0.000911	12.2	0.000773	12.2	0.000905		12.2	0.000905	12.2	0.000773	12.2	0.000773	12.2	0.000422		12.2	0.000905	12.2	0.000659	12.2	0.000773	12.2	0.000738
	12.2167	0.001693	12.2167	0.000986	12.2167	0.002972		12.2167	0.00147	12.2167	0.005113	12.2167	0.003441		12.2167	0.000901	12.2167	0.000931	12.2167	0.000812	12.2167	0.000935		12.2167	0.000901	12.2167	0.000771	12.2167	0.000812	12.2167	0.000443		12.2167	0.000901	12.2167	0.000674	12.2167	0.000812	12.2167	0.000743
	12.2333	0.001773	12.2333	0.001078	12.2333	0.003018		12.2333	0.001329	12.2333	0.005455	12.2333	0.003727		12.2333	0.000882	12.2333	0.000913	12.2333	0.000748	12.2333	0.0009		12.2333	0.000882	12.2333	0.000805	12.2333	0.000748	12.2333	0.000407		12.2333	0.000882	12.2333	0.000695	12.2333	0.000748	12.2333	0.000697
	12.25	0.001852	12.25	0.00104	12.25	0.00306		12.25	0.001442	12.25	0.005702	12.25	0.003943		12.25	0.000876	12.25	0.000917	12.25	0.000798	12.25	0.000902		12.25	0.000876	12.25	0.000823	12.25	0.000798	12.25	0.000369		12.25	0.000876	12.25	0.000722	12.25	0.000798	12.25	0.000697
	12.2667	0.001912	12.2667	0.001237	12.2667	0.00304		12.2667	0.001408	12.2667	0.006033	12.2667	0.004312		12.2667	0.000878	12.2667	0.000892	12.2667	0.00075	12.2667	0.000914		12.2667	0.000878	12.2667	0.000805	12.2667	0.00075	12.2667	0.000403		12.2667	0.000878	12.2667	0.000726	12.2667	0.00075	12.2667	0.000701
	12.2833	0.001968	12.2833	0.001293	12.2833	0.0031		12.2833	0.001415	12.2833	0.006383	12.2833	0.00438		12.2833	0.000897	12.2833	0.00088	12.2833	0.000762	12.2833	0.000884		12.2833	0.000897	12.2833	0.000865	12.2833	0.000762	12.2833	0.000386		12.2833	0.000897	12.2833	0.000739	12.2833	0.000762	12.2833	0.000868
	12.3	0.002017	12.3	0.001402	12.3	0.003146		12.3	0.001384	12.3	0.006681	12.3	0.004703		12.3	0.000913	12.3	0.000926	12.3	0.000772	12.3	0.000899		12.3	0.000913	12.3	0.000901	12.3	0.000772	12.3	0.000426		12.3	0.000913	12.3	0.000772	12.3	0.000772	12.3	0.000696
	12.3167	0.00201	12.3167	0.001448	12.3167	0.003216		12.3167	0.001443	12.3167	0.006955	12.3167	0.004859		12.3167	0.000913	12.3167	0.000937	12.3167	0.000773	12.3167	0.000886		12.3167	0.000913	12.3167	0.000938	12.3167	0.000773	12.3167	0.000403		12.3167	0.000913	12.3167	0.000821	12.3167	0.000773	12.3167	0.000683
	12.3333	0.002148	12.3333	0.001555	12.3333	0.003425		12.3333	0.001501	12.3333	0.007143	12.3333	0.005014		12.3333	0.000924	12.3333	0.000941	12.3333	0.000753	12.3333	0.000914		12.3333	0.000924	12.3333	0.000952	12.3333	0.000753	12.3333	0.000435		12.3333	0.000924	12.3333	0.000841	12.3333	0.000753	12.3333	0.000676
	12.35	0.002221	12.35	0.00163	12.35	0.003579		12.35	0.001535	12.35	0.007333	12.35	0.005134		12.35	0.000985	12.35	0.000957	12.35	0.000775	12.35	0.00085		12.35	0.000985	12.35	0.00092	12.35	0.000775	12.35	0.000428		12.35	0.000985	12.35	0.000832	12.35	0.000775	12.35	0.000687
	12.3667	0.002297	12.3667	0.001742	12.3667	0.003753		12.3667	0.001572	12.3667	0.007443	12.3667	0.00519		12.3667	0.000948	12.3667	0.001001	12.3667	0.00077	12.3667	0.000879		12.3667	0.000948	12.3667	0.00089	12.3667	0.00077	12.3667	0.000426		12.3667	0.000948	12.3667	0.000818	12.3667	0.00077	12.3667	0.000703
	12.3833	0.002322	12.3833	0.001868	12.3833	0.003943		12.3833	0.00165	12.3833	0.007565	12.3833	0.005204		12.3833	0.000925	12.3833	0.001006	12.3833	0.000757	12.3833	0.000877		12.3833	0.000925	12.3833	0.00087	12.3833	0.000757	12.3833	0.000419		12.3833	0.000925	12.3833	0.000794	12.3833	0.000757	12.3833	0.000697
	12.4	0.002363	12.4	0.002024	12.4	0.004245		12.4	0.001731	12.4	0.007653	12.4	0.005224		12.4	0.000942	12.4	0.001038	12.4	0.000792	12.4	0.000895		12.4	0.000942	12.4	0.000846	12.4	0.000792	12.4	0.000392		12.4	0.000942	12.4	0.000736	12.4	0.000792	12.4	0.000702
	12.4167	0.002427	12.4167	0.002223	12.4167	0.004514		12.4167	0.00185	12.4167	0.00775	12.4167	0.005152		12.4167	0.000911	12.4167	0.000993	12.4167	0.000741	12.4167	0.000853		12.4167	0.000911	12.4167	0.0008	12.4167	0.000741	12.4167	0.000427		12.4167	0.000911	12.4167	0.000701	12.4167	0.000741	12.4167	0.000667
	12.4333	0.002376	12.4333	0.002364	12.4333	0.004858		12.4333	0.002031	12.4333	0.00799	12.4333	0.0051		12.4333	0.000904	12.4333	0.000961	12.4333	0.000745	12.4333	0.000892		12.4333	0.000904	12.4333	0.000796	12.4333	0.000745	12.4333	0.000422		12.4333	0.000904	12.4333	0.00066	12.4333	0.000745	12.4333	0.00069
	12.45	0.002437	12.45	0.002481	12.45	0.005058		12.45	0.002135	12.45	0.00826	12.45	0.00501		12.45	0.000887	12.45	0.000929	12.45	0.000789	12.45	0.000877		12.45	0.000887	12.45	0.000774	12.45	0.000789	12.45	0.000378		12.45	0.000887	12.45	0.000665	12.45	0.000789	12.45	0.000674
	12.4667	0.002453	12.4667	0.002635	12.4667	0.005432		12.4667	0.002222	12.4667	0.008585	12.4667	0.005079		12.4667	0.000885	12.4667	0.000939	12.4667	0.000766	12.4667	0.000899		12.4667	0.000885	12.4667	0.000717	12.4667	0.000766	12.4667	0.000394		12.4667	0.000885	12.4667	0.000627	12.4667	0.000766	12.4667	0.000658
	12.4833	0.002529	12.4833	0.002718	12.4833	0.005746		12.4833	0.002336	12.4833	0.008962	12.4833	0.005128		12.4833	0.000882	12.4833	0.000891	12.4833	0.000763	12.4833	0.000867		12.4833	0.000882	12.4833	0.00073	12.4833	0.000763	12.4833	0.0004		12.4833	0.000882	12.4833	0.00065	12.4833	0.000763	12.4833	0.000681
	12.5	0.002526	12.5	0.002841	12.5	0.006095		12.5	0.002489	12.5	0.009363	12.5	0.005238		12.5	0.000842	12.5	0.000898	12.5	0.000729	12.5	0.000881		12.5	0.000842	12.5	0.000741	12.5	0.000729	12.5	0.000386		12.5	0.000842	12.5	0.000645	12.5	0.000729	12.5	0.000672
	12.5167	0.002619	12.5167	0.002953	12.5167	0.00639		12.5167	0.00254	12.5167	0.009761	12.5167	0.005351		12.5167	0.000844	12.5167	0.000891	12.5167	0.000726	12.5167	0.000858		12.5167	0.000844	12.5167	0.000766	12.5167	0.000726	12.5167	0.00037		12.5167	0.000844	12.5167	0.000659	12.5167	0.000726	12.5167	0.000655
	12.5333	0.002716	12.5333	0.003037	12.5333	0.006671		12.5333	0.002646	12.5333	0.010153	12.5333	0.005535		12.5333	0.000853	12.5333	0.000859	12.5333	0.000713	12.5333	0.000888		12.5333	0.000853	12.5333	0.000772	12.5333	0.000713	12.5333	0.000366		12.5333	0.000853	12.5333	0.000682	12.5333	0.000713	12.5333	0.000665
	12.55	0.002815	12.55	0.003216	12.55	0.00694		12.55	0.002867	12.55	0.010448	12.55	0.005615		12.55	0.000846	12.55	0.00089	12.55	0.000737	12.55	0.000881		12.55	0.000846	12.55	0.000793	12.55	0.000737	12.55	0.000387		12.55	0.000846	12.55	0.00071	12.55	0.000737	12.55	0.000659
	12.5667	0.002849	12.5667	0.003337	12.5667	0.007076		12.5667	0.002899	12.5667	0.010835	12.5667	0.005779		12.5667	0.000825	12.5667	0.00087	12.5667	0.000744	12.5667	0.000857		12.5667	0.000825	12.5667	0.000822	12.5667	0.000744	12.5667	0.000364		12.5667	0.000825	12.5667	0.000716	12.5667	0.000744	12.5667	0.000644
	12.5833	0.002958	12.5833	0.003462	12.5833	0.007296		12.5833	0.003133	12.5833	0.011085	12.5833	0.005866		12.5833	0.000821	12.5833	0.00087	12.5833	0.000727	12.5833	0.000876		12.5833	0.000821	12.5833	0.000821	12.5833	0.000727	12.5833	0.00037		12.5833	0.000821	12.5833	0.000709	12.5833	0.000727	12.5833	0.000618
	12.6	0.002994	12.6	0.003614	12.6	0.00719		12.6	0.003381	12.6	0.011366	12.6	0.005981		12.6	0.000835	12.6	0.000885	12.6	0.000723	12.6	0.000869		12.6	0.000835	12.6	0.00079	12.6	0.000723	12.6	0.00037		12.6	0.000835	12.6	0.000703	12.6	0.000723	12.6	0.000639
	12.6167	0.002985	12.6167	0.003854	12.6167	0.007185		12.6167	0.003551	12.6167	0.011577	12.6167	0.006092		12.6167	0.000809	12.6167	0.000861	12.6167	0.000702	12.6167	0.000843		12.6167	0.000809	12.6167	0.000781	12.6167	0.000702	12.6167	0.000376		12.6167	0.000809	12.6167	0.000661	12.6167	0.000702	12.6167	0.000632
	12.6333	0.003067	12.6333	0.004096	12.6333	0.007106		12.6333	0.003788	12.6333	0.011691	12.6333	0.006263		12.6333	0.000887	12.6333	0.000882	12.6333	0.000707	12.6333	0.000838		12.6333	0.000887	12.6333	0.00075	12.6333	0.000707	12.6333	0.000364		12.6333	0.000887	12.6333	0.000632	12.6333	0.000707	12.6333	0.000649
	12.65	0.003061	12.65	0.004502	12.65	0.006916		12.65	0.00396	12.65	0.011805	12.65	0.006377		12.65	0.000823	12.65	0.000899	12.65	0.000753	12.65	0.000851		12.65	0.000823	12.65	0.000702	12.65	0.000753	12.65	0.00035		12.65	0.000823	12.65	0.000655	12.65	0.000753	12.65	0.000645
	12.6667	0.00304	12.6667	0.005231	12.6667	0.006809		12.6667	0.004048	12.6667	0.011873	12.6667	0.006496		12.6667	0.000816	12.6667	0.000895	12.6667	0.00074	12.6667	0.000864		12.6667	0.000816	12.6667	0.000725	12.6667	0.00074	12.6667	0.000371		12.6667	0.000816	12.6667	0.000614	12.6667	0.00074	12.6667	0.000628
	12.6833	0.003021	12.6833	0.00623	12.6833	0.00664		12.6833	0.004051	12.6833	0.0117	12.6833	0.006551		12.6833	0.000782	12.6833	0.000868	12.6833	0.000755	12.6833	0.000859		12.6833	0.000782	12.6833	0.000734	12.6833	0.000755	12.6833	0.000365		12.6833	0.000782	12.6833	0.000628	12.6833	0.000755	12.6833	0.000637
	12.7	0.002967	12.7	0.007475	12.7	0.00651		12.7	0.004117	12.7	0.011538	12.7	0.006592		12.7	0.000811	12.7	0.000861	12.7	0.000709	12.7	0.000823		12.7	0.000811	12.7	0.000708	12.7	0.000709	12.7	0.000349		12.7	0.000811	12.7	0.000625	12.7	0.000709	12.7	0.000661
	12.7167	0.002975	12.7167	0.008974	12.7167	0.006297		12.7167	0.004109	12.7167	0.011293	12.7167	0.006571		12.7167	0.000816	12.7167	0.000869	12.7167	0.000706	12.7167	0.000856		12.7167	0.000816	12.7167	0.000699	12.7167	0.000706	12.7167	0.000359		12.7167	0.000816	12.7167	0.000627	12.7167	0.000706	12.7167	0.00065
	12.7333	0.002929	12.7333	0.010597	12.7333	0.006149		12.7333	0.004066	12.7333	0.011056	12.7333	0.006591		12.7333	0.000804	12.7333	0.000864	12.7333	0.000732	12.7333	0.000839		12.7333	0.000804	12.7333	0.000686	12.7333	0.000732	12.7333	0.000368		12.7333	0.000804	12.7333	0.000618	12.7333	0.000732	12.7333	0.000664
	12.75	0.002967	12.75	0.012178	12.75	0.006044		12.75	0.004028	12.75	0.010891	12.75	0.006749		12.75	0.000802	12.75	0.000855	12.75	0.000733	12.75	0.000833		12.75	0.000802	12.75	0.000675	12.75	0.000733	12.75	0.000367		12.75	0.000802	12.75	0.000605	12.75	0.000733	12.75	0.000634
	12.7667	0.003158	12.7667	0.013711	12.7667	0.005985		12.7667	0.00397	12.7667	0.010617	12.7667	0.006947		12.7667	0.000805	12.7667	0.00083	12.7667	0.00073	12.7667	0.00085		12.7667	0.000805	12.7667	0.000658	12.7667	0.00073	12.7667	0.000366		12.7667	0.000805	12.7667	0.000602	12.7667	0.00073	12.7667	0.000644
	12.7833	0.003373	12.7833	0.015219	12.7833	0.006108		12.7833	0.003914	12.7833	0.01039	12.7833	0.007246		12.7833	0.000774	12.7833	0.000892	12.7833	0.000707	12.7833	0.000851		12.7833	0.000774	12.7833	0.000665	12.7833	0.000707	12.7833	0.000359		12.7833	0.000774	12.7833	0.000623	12.7833	0.000707	12.7833	0.000622
	12.8	0.003779	12.8	0.01687	12.8	0.006255		12.8	0.003833	12.8	0.010318	12.8	0.007649		12.8	0.000795	12.8	0.000873	12.8	0.000721	12.8	0.000853		12.8	0.000795	12.8	0.000701	12.8	0.000721	12.8	0.000369		12.8	0.000795	12.8	0.000598	12.8	0.000721	12.8	0.000614
	12.8167	0.004302	12.8167	0.018667	12.8167	0.006968		12.8167	0.003796	12.8167	0.010258	12.8167	0.008028		12.8167	0.000803	12.8167	0.000853	12.8167	0.000705	12.8167	0.000822		12.8167	0.000803	12.8167	0.000656	12.8167	0.000705	12.8167	0.000316		12.8167	0.000803	12.8167	0.000595	12.8167	0.000705	12.8167	0.000602
	12.8333	0.004904	12.8333	0.020428	12.8333	0.00827		12.8333	0.003885	12.8333	0.01047	12.8333	0.008589		12.8333	0.000812	12.8333	0.000874	12.8333	0.000745	12.8333	0.00085		12.8333	0.000812	12.8333	0.000669	12.8333	0.000745	12.8333	0.000362		12.8333	0.000812	12.8333	0.0006	12.8333	0.000745	12.8333	0.000582
	12.85	0.005474	12.85	0.021999	12.85	0.010428		12.85	0.003912	12.85	0.010626	12.85	0.009243		12.85	0.000798	12.85	0.000842	12.85	0.000703	12.85	0.000833		12.85	0.000798	12.85	0.000674	12.85	0.000703	12.85	0.000341		12.85	0.000798	12.85	0.000557	12.85	0.000703	12.85	0.000597
	12.8667	0.005993	12.8667	0.02303	12.8667	0.013616		12.8667	0.003988	12.8667	0.011082	12.8667	0.010068		12.8667	0.000781	12.8667	0.000837	12.8667	0.000715	12.8667	0.000844		12.8667	0.000781	12.8667	0.000644	12.8667	0.000715	12.8667	0.000347		12.8667	0.000781	12.8667	0.000568	12.8667	0.000715	12.8667	0.00057
	12.8833	0.00654	12.8833	0.023551	12.8833	0.017294		12.8833	0.004001	12.8833	0.011584	12.8833	0.011165		12.8833	0.000777	12.8833	0.000834	12.8833	0.000704	12.8833	0.000826		12.8833	0.000777	12.8833	0.000674	12.8833	0.000704	12.8833	0.000334		12.8833	0.000777	12.8833	0.000571	12.8833	0.000704	12.8833	0.000593
	12.9	0.007151	12.9	0.023568	12.9	0.021216		12.9	0.004072	12.9	0.012211	12.9	0.0122		12.9	0.000753	12.9	0.000851	12.9	0.000716	12.9	0.000831		12.9	0.000753	12.9	0.000631	12.9	0.000716	12.9	0.000353		12.9	0.000753	12.9	0.000545	12.9	0.000716	12.9	0.000601
	12.9167	0.007986	12.9167	0.023432	12.9167	0.024728		12.9167	0.004139	12.9167	0.012746	12.9167	0.01346		12.9167	0.000765	12.9167	0.000862	12.9167	0.000707	12.9167	0.000825		12.9167	0.000765	12.9167	0.00064	12.9167	0.000707	12.9167	0.000358		12.9167	0.000765	12.9167	0.000559	12.9167	0.000707	12.9167	0.000571
	12.9333	0.00903	12.9333	0.023356	12.9333	0.028122		12.9333	0.004278	12.9333	0.013346	12.9333	0.014693		12.9333	0.000768	12.9333	0.000839	12.9333	0.000701	12.9333	0.000811		12.9333	0.000768	12.9333	0.000627	12.9333	0.000701	12.9333	0.000327		12.9333	0.000768	12.9333	0.000554	12.9333	0.000701	12.9333	0.000589
	12.95	0.009985	12.95	0.023217	12.95	0.031709		12.95	0.00451	12.95	0.013819	12.95	0.015769		12.95	0.000747	12.95	0.000831	12.95	0.000686	12.95	0.000854		12.95	0.000747	12.95	0.000651	12.95	0.000686	12.95	0.000325		12.95	0.000747	12.95	0.000554	12.95	0.000686	12.95	0.000565
	12.9667	0.010815	12.9667	0.022868	12.9667	0.036187		12.9667	0.004886	12.9667	0.014179	12.9667	0.016612		12.9667	0.000715	12.9667	0.000864	12.9667	0.000695	12.9667	0.000832		12.9667	0.000715	12.9667	0.000614	12.9667	0.000695	12.9667	0.000328		12.9667	0.000715	12.9667	0.000525	12.9667	0.000695	12.9667	0.000578
	12.9833	0.011249	12.9833	0.021915	12.9833	0.04164		12.9833	0.005354	12.9833	0.014691	12.9833	0.017254		12.9833	0.000706	12.9833	0.000839	12.9833	0.000686	12.9833	0.000822		12.9833	0.000706	12.9833	0.000632	12.9833	0.000686	12.9833	0.000361		12.9833	0.000706	12.9833	0.000538	12.9833	0.000686	12.9833	0.000597
	13	0.011348	13	0.020339	13	0.047332		13	0.005787	13	0.01502	13	0.017691		13	0.000722	13	0.000835	13	0.000657	13	0.000839		13	0.000722	13	0.000613	13	0.000657	13	0.000336		13	0.000722	13	0.000588	13	0.000657	13	0.000566
	13.0167	0.01133	13.0167	0.018314	13.0167	0.052029		13.0167	0.006128	13.0167	0.015514	13.0167	0.018082		13.0167	0.000745	13.0167	0.000816	13.0167	0.000691	13.0167	0.000824		13.0167	0.000745	13.0167	0.000627	13.0167	0.000691	13.0167	0.00031		13.0167	0.000745	13.0167	0.000573	13.0167	0.000691	13.0167	0.000605
	13.0333	0.011222	13.0333	0.016056	13.0333	0.054886		13.0333	0.006326	13.0333	0.016048	13.0333	0.018341		13.0333	0.000727	13.0333	0.00079	13.0333	0.000669	13.0333	0.000838		13.0333	0.000727	13.0333	0.000601	13.0333	0.000669	13.0333	0.000327		13.0333	0.000727	13.0333	0.000587	13.0333	0.000669	13.0333	0.000577
	13.05	0.010865	13.05	0.013989	13.05	0.055584		13.05	0.006661	13.05	0.016641	13.05	0.018522		13.05	0.000727	13.05	0.000817	13.05	0.000648	13.05	0.000817		13.05	0.000727	13.05	0.000597	13.05	0.000648	13.05	0.000314		13.05	0.000727	13.05	0.000582	13.05	0.000648	13.05	0.000576
	13.0667	0.010443	13.0667	0.012147	13.0667	0.054518		13.0667	0.006805	13.0667	0.017177	13.0667	0.018628		13.0667	0.000737	13.0667	0.000809	13.0667	0.000637	13.0667	0.000794		13.0667	0.000737	13.0667	0.000626	13.0667	0.000637	13.0667	0.00031		13.0667	0.000737	13.0667	0.000591	13.0667	0.000637	13.0667	0.000572
	13.0833	0.00998	13.0833	0.010657	13.0833	0.052367		13.0833	0.006974	13.0833	0.01764	13.0833	0.018565		13.0833	0.000696	13.0833	0.000803	13.0833	0.000674	13.0833	0.000818		13.0833	0.000696	13.0833	0.00064	13.0833	0.000674	13.0833	0.000299		13.0833	0.000696	13.0833	0.000552	13.0833	0.000674	13.0833	0.000588
	13.1	0.009641	13.1	0.009547	13.1	0.049431		13.1	0.007202	13.1	0.018053	13.1	0.018294		13.1	0.000725	13.1	0.000815	13.1	0.000669	13.1	0.000793		13.1	0.000725	13.1	0.000636	13.1	0.000669	13.1	0.000282		13.1	0.000725	13.1	0.00058	13.1	0.000669	13.1	0.00056
	13.1167	0.009549	13.1167	0.008682	13.1167	0.045471		13.1167	0.007562	13.1167	0.018174	13.1167	0.017758		13.1167	0.000737	13.1167	0.000765	13.1167	0.000628	13.1167	0.00078		13.1167	0.000737	13.1167	0.000647	13.1167	0.000628	13.1167	0.000297		13.1167	0.000737	13.1167	0.000552	13.1167	0.000628	13.1167	0.000557
	13.1333	0.009708	13.1333	0.008062	13.1333	0.040524		13.1333	0.00796	13.1333	0.01808	13.1333	0.016904		13.1333	0.000715	13.1333	0.000804	13.1333	0.000654	13.1333	0.000767		13.1333	0.000715	13.1333	0.000631	13.1333	0.000654	13.1333	0.00027		13.1333	0.000715	13.1333	0.000586	13.1333	0.000654	13.1333	0.000552
	13.15	0.010038	13.15	0.007657	13.15	0.034979		13.15	0.008331	13.15	0.017602	13.15	0.015877		13.15	0.000729	13.15	0.000804	13.15	0.000632	13.15	0.000761		13.15	0.000729	13.15	0.000645	13.15	0.000632	13.15	0.000266		13.15	0.000729	13.15	0.000569	13.15	0.000632	13.15	0.000565
	13.1667	0.010535	13.1667	0.007412	13.1667	0.029612		13.1667	0.008748	13.1667	0.01697	13.1667	0.014794		13.1667	0.000704	13.1667	0.000832	13.1667	0.000617	13.1667	0.00075		13.1667	0.000704	13.1667	0.00066	13.1667	0.000617	13.1667	0.000278		13.1667	0.000704	13.1667	0.000556	13.1667	0.000617	13.1667	0.000521
	13.1833	0.010858	13.1833	0.007222	13.1833	0.024922		13.1833	0.008942	13.1833	0.016273	13.1833	0.013644		13.1833	0.000692	13.1833	0.00081	13.1833	0.000622	13.1833	0.000765		13.1833	0.000692	13.1833	0.00066	13.1833	0.000622	13.1833	0.000269		13.1833	0.000692	13.1833	0.00055	13.1833	0.000622	13.1833	0.00058
	13.2	0.011044	13.2	0.007036	13.2	0.021428		13.2	0.009045	13.2	0.015449	13.2	0.012593		13.2	0.000693	13.2	0.000793	13.2	0.000622	13.2	0.000805		13.2	0.000693	13.2	0.000654	13.2	0.000622	13.2	0.000265		13.2	0.000693	13.2	0.000592	13.2	0.000622	13.2	0.000557
	13.2167	0.010933	13.2167	0.006964	13.2167	0.018912		13.2167	0.008959	13.2167	0.014664	13.2167	0.011592		13.2167	0.000707	13.2167	0.000831	13.2167	0.000635	13.2167	0.000797		13.2167	0.000707	13.2167	0.000651	13.2167	0.000635	13.2167	0.000253		13.2167	0.000707	13.2167	0.000561	13.2167	0.000635	13.2167	0.00059
	13.2333	0.010629	13.2333	0.006936	13.2333	0.017328		13.2333	0.008886	13.2333	0.013883	13.2333	0.010772		13.2333	0.00069	13.2333	0.000821	13.2333	0.000652	13.2333	0.000771		13.2333	0.00069	13.2333	0.000655	13.2333	0.000652	13.2333	0.000254		13.2333	0.00069	13.2333	0.000579	13.2333	0.000652	13.2333	0.000548
	13.25	0.010112	13.25	0.00685	13.25	0.016183		13.25	0.008643	13.25	0.013038	13.25	0.009971		13.25	0.000718	13.25	0.000827	13.25	0.000631	13.25	0.000795		13.25	0.000718	13.25	0.000646	13.25	0.000631	13.25	0.000283		13.25	0.000718	13.25	0.00056	13.25	0.000631	13.25	0.000566
	13.2667	0.009614	13.2667	0.006757	13.2667	0.015315		13.2667	0.008434	13.2667	0.012306	13.2667	0.009249		13.2667	0.000704	13.2667	0.000839	13.2667	0.000643	13.2667	0.00078		13.2667	0.000704	13.2667	0.000619	13.2667	0.000643	13.2667	0.000279		13.2667	0.000704	13.2667	0.000526	13.2667	0.000643	13.2667	0.00056
	13.2833	0.00898	13.2833	0.006544	13.2833	0.014609		13.2833	0.008286	13.2833	0.011545	13.2833	0.008609		13.2833	0.000694	13.2833	0.000815	13.2833	0.000638	13.2833	0.000798		13.2833	0.000694	13.2833	0.000636	13.2833	0.000638	13.2833	0.000254		13.2833	0.000694	13.2833	0.000537	13.2833	0.000638	13.2833	0.000555
	13.3	0.008296	13.3	0.006177	13.3	0.013877		13.3	0.008222	13.3	0.0107	13.3	0.007961		13.3	0.000701	13.3	0.00083	13.3	0.00066	13.3	0.00075		13.3	0.000701	13.3	0.000623	13.3	0.00066	13.3	0.000262		13.3	0.000701	13.3	0.000552	13.3	0.00066	13.3	0.000566
	13.3167	0.007528	13.3167	0.005919	13.3167	0.013144		13.3167	0.008385	13.3167	0.010015	13.3167	0.007358		13.3167	0.000691	13.3167	0.000809	13.3167	0.000671	13.3167	0.000774		13.3167	0.000691	13.3167	0.000627	13.3167	0.000671	13.3167	0.000293		13.3167	0.000691	13.3167	0.000524	13.3167	0.000671	13.3167	0.000587
	13.3333	0.006811	13.3333	0.005541	13.3333	0.01235		13.3333	0.008736	13.3333	0.009301	13.3333	0.006749		13.3333	0.000695	13.3333	0.000821	13.3333	0.00063	13.3333	0.000786		13.3333	0.000695	13.3333	0.000644	13.3333	0.00063	13.3333	0.000261		13.3333	0.000695	13.3333	0.000552	13.3333	0.00063	13.3333	0.000579
	13.35	0.006233	13.35	0.005159	13.35	0.011388		13.35	0.009257	13.35	0.008669	13.35	0.006326		13.35	0.000692	13.35	0.000794	13.35	0.000625	13.35	0.000771		13.35	0.000692	13.35	0.000622	13.35	0.000625	13.35	0.000242		13.35	0.000692	13.35	0.000522	13.35	0.000625	13.35	0.000581
	13.3667	0.005678	13.3667	0.004863	13.3667	0.010479		13.3667	0.00987	13.3667	0.008224	13.3667	0.00586		13.3667	0.000702	13.3667	0.000812	13.3667	0.000629	13.3667	0.000758		13.3667	0.000702	13.3667	0.000664	13.3667	0.000629	13.3667	0.000274		13.3667	0.000702	13.3667	0.000537	13.3667	0.000629	13.3667	0.000596
	13.3833	0.005121	13.3833	0.00459	13.3833	0.009651		13.3833	0.010508	13.3833	0.007865	13.3833	0.005657		13.3833	0.000677	13.3833	0.000758	13.3833	0.000629	13.3833	0.000748		13.3833	0.000677	13.3833	0.000638	13.3833	0.000629	13.3833	0.000237		13.3833	0.000677	13.3833	0.000564	13.3833	0.000629	13.3833	0.000573
	13.4	0.004736	13.4	0.004308	13.4	0.008776		13.4	0.010827	13.4	0.007664	13.4	0.005478		13.4	0.000689	13.4	0.000816	13.4	0.000658	13.4	0.000775		13.4	0.000689	13.4	0.000677	13.4	0.000658	13.4	0.000221		13.4	0.000689	13.4	0.000583	13.4	0.000658	13.4	0.000558
	13.4167	0.004343	13.4167	0.004015	13.4167	0.008089		13.4167	0.010924	13.4167	0.007602	13.4167	0.005364		13.4167	0.000669	13.4167	0.000807	13.4167	0.00061	13.4167	0.000762		13.4167	0.000669	13.4167	0.000674	13.4167	0.00061	13.4167	0.000262		13.4167	0.000669	13.4167	0.000576	13.4167	0.00061	13.4167	0.000552
	13.4333	0.003957	13.4333	0.003681	13.4333	0.007518		13.4333	0.01085	13.4333	0.007629	13.4333	0.005383		13.4333	0.00065	13.4333	0.000816	13.4333	0.000616	13.4333	0.00077		13.4333	0.00065	13.4333	0.000691	13.4333	0.000616	13.4333	0.000222		13.4333	0.00065	13.4333	0.000582	13.4333	0.000616	13.4333	0.000528
	13.45	0.003667	13.45	0.003533	13.45	0.007068		13.45	0.010461	13.45	0.007818	13.45	0.005471		13.45	0.000656	13.45	0.000835	13.45	0.000603	13.45	0.000807		13.45	0.000656	13.45	0.000664	13.45	0.000603	13.45	0.000258		13.45	0.000656	13.45	0.000584	13.45	0.000603	13.45	0.000558
	13.4667	0.003418	13.4667	0.003359	13.4667	0.006709		13.4667	0.009847	13.4667	0.008106	13.4667	0.005709		13.4667	0.000669	13.4667	0.000818	13.4667	0.000603	13.4667	0.00077		13.4667	0.000669	13.4667	0.000667	13.4667	0.000603	13.4667	0.000221		13.4667	0.000669	13.4667	0.00055	13.4667	0.000603	13.4667	0.00054
	13.4833	0.0033	13.4833	0.003256	13.4833	0.00645		13.4833	0.009158	13.4833	0.008634	13.4833	0.006076		13.4833	0.000684	13.4833	0.000842	13.4833	0.000564	13.4833	0.000771		13.4833	0.000684	13.4833	0.000653	13.4833	0.000564	13.4833	0.000269		13.4833	0.000684	13.4833	0.000594	13.4833	0.000564	13.4833	0.00052
	13.5	0.003123	13.5	0.003299	13.5	0.006362		13.5	0.008358	13.5	0.009345	13.5	0.00651		13.5	0.000683	13.5	0.000846	13.5	0.000581	13.5	0.000767		13.5	0.000683	13.5	0.000656	13.5	0.000581	13.5	0.000256		13.5	0.000683	13.5	0.000566	13.5	0.000581	13.5	0.000549
	13.5167	0.003118	13.5167	0.003449	13.5167	0.00638		13.5167	0.007666	13.5167	0.010311	13.5167	0.007123		13.5167	0.000687	13.5167	0.000838	13.5167	0.000584	13.5167	0.000756		13.5167	0.000687	13.5167	0.000675	13.5167	0.000584	13.5167	0.000242		13.5167	0.000687	13.5167	0.000545	13.5167	0.000584	13.5167	0.000579
	13.5333	0.003057	13.5333	0.003707	13.5333	0.006387		13.5333	0.007013	13.5333	0.011278	13.5333	0.007807		13.5333	0.000699	13.5333	0.000826	13.5333	0.000569	13.5333	0.000786		13.5333	0.000699	13.5333	0.000634	13.5333	0.000569	13.5333	0.000239		13.5333	0.000699	13.5333	0.000556	13.5333	0.000569	13.5333	0.000562
	13.55	0.003039	13.55	0.004196	13.55	0.006494		13.55	0.006397	13.55	0.012308	13.55	0.008635		13.55	0.000709	13.55	0.000828	13.55	0.000576	13.55	0.000784		13.55	0.000709	13.55	0.000661	13.55	0.000576	13.55	0.000226		13.55	0.000709	13.55	0.000542	13.55	0.000576	13.55	0.000554
	13.5667	0.003167	13.5667	0.004714	13.5667	0.006504		13.5667	0.005853	13.5667	0.01331	13.5667	0.009552		13.5667	0.000696	13.5667	0.000842	13.5667	0.000566	13.5667	0.000731		13.5667	0.000696	13.5667	0.000665	13.5667	0.000566	13.5667	0.000249		13.5667	0.000696	13.5667	0.000529	13.5667	0.000566	13.5667	0.00054
	13.5833	0.003181	13.5833	0.005336	13.5833	0.006586		13.5833	0.005474	13.5833	0.014445	13.5833	0.010521		13.5833	0.000681	13.5833	0.000862	13.5833	0.000596	13.5833	0.00078		13.5833	0.000681	13.5833	0.000667	13.5833	0.000596	13.5833	0.000219		13.5833	0.000681	13.5833	0.00055	13.5833	0.000596	13.5833	0.000538
	13.6	0.003357	13.6	0.0061	13.6	0.006506		13.6	0.005185	13.6	0.015554	13.6	0.011567		13.6	0.000682	13.6	0.000837	13.6	0.000567	13.6	0.000776		13.6	0.000682	13.6	0.000698	13.6	0.000567	13.6	0.000218		13.6	0.000682	13.6	0.000573	13.6	0.000567	13.6	0.000585
	13.6167	0.003494	13.6167	0.006954	13.6167	0.006447		13.6167	0.004963	13.6167	0.017028	13.6167	0.012691		13.6167	0.000706	13.6167	0.000846	13.6167	0.00058	13.6167	0.000753		13.6167	0.000706	13.6167	0.000716	13.6167	0.00058	13.6167	0.000238		13.6167	0.000706	13.6167	0.000579	13.6167	0.00058	13.6167	0.000554
	13.6333	0.003773	13.6333	0.007826	13.6333	0.006359		13.6333	0.004902	13.6333	0.018371	13.6333	0.013981		13.6333	0.000691	13.6333	0.000856	13.6333	0.000591	13.6333	0.000775		13.6333	0.000691	13.6333	0.000699	13.6333	0.000591	13.6333	0.000219		13.6333	0.000691	13.6333	0.000606	13.6333	0.000591	13.6333	0.00058
	13.65	0.004087	13.65	0.008775	13.65	0.006356		13.65	0.004918	13.65	0.019624	13.65	0.015158		13.65	0.000716	13.65	0.000772	13.65	0.000558	13.65	0.000765		13.65	0.000716	13.65	0.000689	13.65	0.000558	13.65	0.000256		13.65	0.000716	13.65	0.000642	13.65	0.000558	13.65	0.000613
	13.6667	0.004575	13.6667	0.009672	13.6667	0.006413		13.6667	0.004984	13.6667	0.020497	13.6667	0.016119		13.6667	0.000699	13.6667	0.000871	13.6667	0.000579	13.6667	0.000759		13.6667	0.000699	13.6667	0.000719	13.6667	0.000579	13.6667	0.000235		13.6667	0.000699	13.6667	0.000739	13.6667	0.000579	13.6667	0.000564
	13.6833	0.00504	13.6833	0.010352	13.6833	0.006509		13.6833	0.005056	13.6833	0.02101	13.6833	0.016665		13.6833	0.000699	13.6833	0.000844	13.6833	0.000573	13.6833	0.000774		13.6833	0.000699	13.6833	0.000726	13.6833	0.000573	13.6833	0.000188		13.6833	0.000699	13.6833	0.00074	13.6833	0.000573	13.6833	0.000569
	13.7	0.005438	13.7	0.01101	13.7	0.00685		13.7	0.005138	13.7	0.021285	13.7	0.016975		13.7	0.000724	13.7	0.000853	13.7	0.000539	13.7	0.00078		13.7	0.000724	13.7	0.000751	13.7	0.000539	13.7	0.000188		13.7	0.000724	13.7	0.000793	13.7	0.000539	13.7	0.000549
	13.7167	0.005797	13.7167	0.01145	13.7167	0.00732		13.7167	0.005315	13.7167	0.021393	13.7167	0.01707		13.7167	0.000719	13.7167	0.000866	13.7167	0.000571	13.7167	0.000736		13.7167	0.000719	13.7167	0.000762	13.7167	0.000571	13.7167	0.000205		13.7167	0.000719	13.7167	0.000783	13.7167	0.000571	13.7167	0.000538
	13.7333	0.006054	13.7333	0.011801	13.7333	0.008046		13.7333	0.005582	13.7333	0.021393	13.7333	0.016954		13.7333	0.000704	13.7333	0.000844	13.7333	0.00057	13.7333	0.000743		13.7333	0.000704	13.7333	0.000738	13.7333	0.00057	13.7333	0.000178		13.7333	0.000704	13.7333	0.000754	13.7333	0.00057	13.7333	0.000532
	13.75	0.006194	13.75	0.012049	13.75	0.008827		13.75	0.005778	13.75	0.021294	13.75	0.01673		13.75	0.000722	13.75	0.000809	13.75	0.000565	13.75	0.00074		13.75	0.000722	13.75	0.000699	13.75	0.000565	13.75	0.000176		13.75	0.000722	13.75	0.000699	13.75	0.000565	13.75	0.000504
	13.7667	0.006213	13.7667	0.012266	13.7667	0.009828		13.7667	0.006137	13.7667	0.021032	13.7667	0.016411		13.7667	0.000727	13.7667	0.0008	13.7667	0.000559	13.7667	0.000698		13.7667	0.000727	13.7667	0.000699	13.7667	0.000559	13.7667	0.000173		13.7667	0.000727	13.7667	0.000659	13.7667	0.000559	13.7667	0.000522
	13.7833	0.006255	13.7833	0.012246	13.7833	0.010889		13.7833	0.006494	13.7833	0.02062	13.7833	0.015851		13.7833	0.00072	13.7833	0.000798	13.7833	0.000542	13.7833	0.000722		13.7833	0.00072	13.7833	0.000678	13.7833	0.000542	13.7833	0.000157		13.7833	0.00072	13.7833	0.000647	13.7833	0.000542	13.7833	0.000518
	13.8	0.006368	13.8	0.012229	13.8	0.011955		13.8	0.006778	13.8	0.019723	13.8	0.015148		13.8	0.000722	13.8	0.000803	13.8	0.000548	13.8	0.000742		13.8	0.000722	13.8	0.000647	13.8	0.000548	13.8	0.000153		13.8	0.000722	13.8	0.000628	13.8	0.000548	13.8	0.000482
	13.8167	0.006515	13.8167	0.012035	13.8167	0.012731		13.8167	0.007174	13.8167	0.018806	13.8167	0.014269		13.8167	0.000724	13.8167	0.000893	13.8167	0.000561	13.8167	0.000747		13.8167	0.000724	13.8167	0.000687	13.8167	0.000561	13.8167	0.00015		13.8167	0.000724	13.8167	0.000572	13.8167	0.000561	13.8167	0.000531
	13.8333	0.006604	13.8333	0.011733	13.8333	0.013498		13.8333	0.007607	13.8333	0.017772	13.8333	0.013291		13.8333	0.000706	13.8333	0.000749	13.8333	0.000575	13.8333	0.000736		13.8333	0.000706	13.8333	0.000661	13.8333	0.000575	13.8333	0.000145		13.8333	0.000706	13.8333	0.000584	13.8333	0.000575	13.8333	0.000514
	13.85	0.00679	13.85	0.011271	13.85	0.014134		13.85	0.00814	13.85	0.016948	13.85	0.012305		13.85	0.000733	13.85	0.000777	13.85	0.00057	13.85	0.000736		13.85	0.000733	13.85	0.000657	13.85	0.00057	13.85	0.000163		13.85	0.000733	13.85	0.000583	13.85	0.00057	13.85	0.000535
	13.8667	0.006871	13.8667	0.01046	13.8667	0.014566		13.8667	0.008859	13.8667	0.016063	13.8667	0.01148		13.8667	0.000712	13.8667	0.000791	13.8667	0.000544	13.8667	0.000759		13.8667	0.000712	13.8667	0.000645	13.8667	0.000544	13.8667	0.000165		13.8667	0.000712	13.8667	0.000574	13.8667	0.000544	13.8667	0.000551
	13.8833	0.006856	13.8833	0.009607	13.8833	0.014642		13.8833	0.009475	13.8833	0.015334	13.8833	0.010608		13.8833	0.000722	13.8833	0.000783	13.8833	0.00056	13.8833	0.00073		13.8833	0.000722	13.8833	0.000646	13.8833	0.00056	13.8833	0.000171		13.8833	0.000722	13.8833	0.00055	13.8833	0.00056	13.8833	0.000568
	13.9	0.006745	13.9	0.008576	13.9	0.0143		13.9	0.009854	13.9	0.014625	13.9	0.009957		13.9	0.000696	13.9	0.000737	13.9	0.000599	13.9	0.000749		13.9	0.000696	13.9	0.000609	13.9	0.000599	13.9	0.000157		13.9	0.000696	13.9	0.000521	13.9	0.000599	13.9	0.000544
	13.9167	0.006563	13.9167	0.007565	13.9167	0.013679		13.9167	0.009988	13.9167	0.013963	13.9167	0.009319		13.9167	0.000705	13.9167	0.000775	13.9167	0.000569	13.9167	0.000743		13.9167	0.000705	13.9167	0.000624	13.9167	0.000569	13.9167	0.000173		13.9167	0.000705	13.9167	0.000567	13.9167	0.000569	13.9167	0.000576
	13.9333	0.006282	13.9333	0.006682	13.9333	0.01276		13.9333	0.009923	13.9333	0.013271	13.9333	0.008836		13.9333	0.000709	13.9333	0.00075	13.9333	0.000572	13.9333	0.000734		13.9333	0.000709	13.9333	0.000619	13.9333	0.000572	13.9333	0.00019		13.9333	0.000709	13.9333	0.000542	13.9333	0.000572	13.9333	0.000552
	13.95	0.005963	13.95	0.005958	13.95	0.011773		13.95	0.009662	13.95	0.012859	13.95	0.008541		13.95	0.000714	13.95	0.000738	13.95	0.00057	13.95	0.000733		13.95	0.000714	13.95	0.000582	13.95	0.00057	13.95	0.000213		13.95	0.000714	13.95	0.00057	13.95	0.00057	13.95	0.000522
	13.9667	0.005513	13.9667	0.005521	13.9667	0.01066		13.9667	0.009293	13.9667	0.012511	13.9667	0.008386		13.9667	0.000729	13.9667	0.000753	13.9667	0.0006	13.9667	0.000734		13.9667	0.000729	13.9667	0.000576	13.9667	0.0006	13.9667	0.000195		13.9667	0.000729	13.9667	0.00056	13.9667	0.0006	13.9667	0.000545
	13.9833	0.00513	13.9833	0.005496	13.9833	0.009541		13.9833	0.008802	13.9833	0.012266	13.9833	0.008386		13.9833	0.000728	13.9833	0.000729	13.9833	0.000574	13.9833	0.000729		13.9833	0.000728	13.9833	0.00061	13.9833	0.000574	13.9833	0.000174		13.9833	0.000728	13.9833	0.000582	13.9833	0.000574	13.9833	0.000533
	14	0.004787	14	0.005877	14	0.008654		14	0.008265	14	0.012205	14	0.008537		14	0.000756	14	0.000765	14	0.000553	14	0.000729		14	0.000756	14	0.000605	14	0.000553	14	0.0002		14	0.000756	14	0.000585	14	0.000553	14	0.000541
	14.0167	0.004709	14.0167	0.006669	14.0167	0.008008		14.0167	0.00766	14.0167	0.012159	14.0167	0.008633		14.0167	0.000714	14.0167	0.000742	14.0167	0.00053	14.0167	0.000707		14.0167	0.000714	14.0167	0.000613	14.0167	0.00053	14.0167	0.000213		14.0167	0.000714	14.0167	0.000575	14.0167	0.00053	14.0167	0.000535
	14.0333	0.004797	14.0333	0.007619	14.0333	0.007665		14.0333	0.007139	14.0333	0.012208	14.0333	0.00889		14.0333	0.000714	14.0333	0.000739	14.0333	0.000522	14.0333	0.000733		14.0333	0.000714	14.0333	0.000603	14.0333	0.000522	14.0333	0.000226		14.0333	0.000714	14.0333	0.00059	14.0333	0.000522	14.0333	0.000546
	14.05	0.005315	14.05	0.008781	14.05	0.007727		14.05	0.006607	14.05	0.01236	14.05	0.009024		14.05	0.000703	14.05	0.000757	14.05	0.000545	14.05	0.000706		14.05	0.000703	14.05	0.000632	14.05	0.000545	14.05	0.000239		14.05	0.000703	14.05	0.000582	14.05	0.000545	14.05	0.000547
	14.0667	0.006077	14.0667	0.010372	14.0667	0.008267		14.0667	0.006184	14.0667	0.012628	14.0667	0.009298		14.0667	0.000721	14.0667	0.000763	14.0667	0.000543	14.0667	0.00072		14.0667	0.000721	14.0667	0.000612	14.0667	0.000543	14.0667	0.00024		14.0667	0.000721	14.0667	0.000597	14.0667	0.000543	14.0667	0.00053
	14.0833	0.007166	14.0833	0.012235	14.0833	0.009437		14.0833	0.00588	14.0833	0.012955	14.0833	0.009496		14.0833	0.000683	14.0833	0.000761	14.0833	0.000512	14.0833	0.000727		14.0833	0.000683	14.0833	0.000625	14.0833	0.000512	14.0833	0.000272		14.0833	0.000683	14.0833	0.000575	14.0833	0.000512	14.0833	0.000514
	14.1	0.008581	14.1	0.014264	14.1	0.011286		14.1	0.005566	14.1	0.013302	14.1	0.00969		14.1	0.000709	14.1	0.00075	14.1	0.000556	14.1	0.000725		14.1	0.000709	14.1	0.000651	14.1	0.000556	14.1	0.000252		14.1	0.000709	14.1	0.000587	14.1	0.000556	14.1	0.000537
	14.1167	0.01037	14.1167	0.01618	14.1167	0.013616		14.1167	0.005314	14.1167	0.013643	14.1167	0.009798		14.1167	0.000726	14.1167	0.000775	14.1167	0.000521	14.1167	0.000744		14.1167	0.000726	14.1167	0.000651	14.1167	0.000521	14.1167	0.000237		14.1167	0.000726	14.1167	0.000589	14.1167	0.000521	14.1167	0.000553
	14.1333	0.012594	14.1333	0.017657	14.1333	0.016539		14.1333	0.005095	14.1333	0.013852	14.1333	0.00996		14.1333	0.000709	14.1333	0.000758	14.1333	0.00054	14.1333	0.00073		14.1333	0.000709	14.1333	0.000625	14.1333	0.00054	14.1333	0.000272		14.1333	0.000709	14.1333	0.000569	14.1333	0.00054	14.1333	0.000517
	14.15	0.015001	14.15	0.018403	14.15	0.019902		14.15	0.005008	14.15	0.013907	14.15	0.010041		14.15	0.000716	14.15	0.000766	14.15	0.000557	14.15	0.000741		14.15	0.000716	14.15	0.00064	14.15	0.000557	14.15	0.000213		14.15	0.000716	14.15	0.000622	14.15	0.000557	14.15	0.000491
	14.1667	0.017355	14.1667	0.01834	14.1667	0.023799		14.1667	0.004938	14.1667	0.013876	14.1667	0.010089		14.1667	0.000694	14.1667	0.000747	14.1667	0.000536	14.1667	0.000739		14.1667	0.000694	14.1667	0.000655	14.1667	0.000536	14.1667	0.000236		14.1667	0.000694	14.1667	0.000655	14.1667	0.000536	14.1667	0.000509
	14.1833	0.019002	14.1833	0.017402	14.1833	0.02783		14.1833	0.005024	14.1833	0.013703	14.1833	0.010076		14.1833	0.000716	14.1833	0.000739	14.1833	0.000538	14.1833	0.000716		14.1833	0.000716	14.1833	0.000713	14.1833	0.000538	14.1833	0.000233		14.1833	0.000716	14.1833	0.000701	14.1833	0.000538	14.1833	0.000486
	14.2	0.019452	14.2	0.015893	14.2	0.031273		14.2	0.005138	14.2	0.013389	14.2	0.009969		14.2	0.000704	14.2	0.000773	14.2	0.000525	14.2	0.000735		14.2	0.000704	14.2	0.000765	14.2	0.000525	14.2	0.000196		14.2	0.000704	14.2	0.000761	14.2	0.000525	14.2	0.000502
	14.2167	0.018607	14.2167	0.014203	14.2167	0.033362		14.2167	0.005473	14.2167	0.012907	14.2167	0.00975		14.2167	0.000708	14.2167	0.000774	14.2167	0.000543	14.2167	0.00072		14.2167	0.000708	14.2167	0.000799	14.2167	0.000543	14.2167	0.000226		14.2167	0.000708	14.2167	0.00078	14.2167	0.000543	14.2167	0.000499
	14.2333	0.016805	14.2333	0.012674	14.2333	0.03347		14.2333	0.005665	14.2333	0.012353	14.2333	0.00935		14.2333	0.00072	14.2333	0.000791	14.2333	0.000533	14.2333	0.000741		14.2333	0.00072	14.2333	0.000788	14.2333	0.000533	14.2333	0.00023		14.2333	0.00072	14.2333	0.000771	14.2333	0.000533	14.2333	0.000472
	14.25	0.0147	14.25	0.011488	14.25	0.031747		14.25	0.005955	14.25	0.011866	14.25	0.008802		14.25	0.000725	14.25	0.000833	14.25	0.000532	14.25	0.000751		14.25	0.000725	14.25	0.000716	14.25	0.000532	14.25	0.000205		14.25	0.000725	14.25	0.000684	14.25	0.000532	14.25	0.000483
	14.2667	0.012927	14.2667	0.010744	14.2667	0.028765		14.2667	0.006223	14.2667	0.011407	14.2667	0.008396		14.2667	0.000707	14.2667	0.000799	14.2667	0.000535	14.2667	0.000752		14.2667	0.000707	14.2667	0.000654	14.2667	0.000535	14.2667	0.000203		14.2667	0.000707	14.2667	0.000613	14.2667	0.000535	14.2667	0.000485
	14.2833	0.011453	14.2833	0.010369	14.2833	0.025366		14.2833	0.006389	14.2833	0.011178	14.2833	0.007976		14.2833	0.000703	14.2833	0.000806	14.2833	0.000527	14.2833	0.000768		14.2833	0.000703	14.2833	0.000655	14.2833	0.000527	14.2833	0.000205		14.2833	0.000703	14.2833	0.000589	14.2833	0.000527	14.2833	0.000455
	14.3	0.010488	14.3	0.010177	14.3	0.022177		14.3	0.006581	14.3	0.010875	14.3	0.007897		14.3	0.000722	14.3	0.000815	14.3	0.000522	14.3	0.000758		14.3	0.000722	14.3	0.000637	14.3	0.000522	14.3	0.000199		14.3	0.000722	14.3	0.000573	14.3	0.000522	14.3	0.000433
	14.3167	0.009758	14.3167	0.009969	14.3167	0.019713		14.3167	0.00674	14.3167	0.010876	14.3167	0.0078		14.3167	0.000708	14.3167	0.000802	14.3167	0.000555	14.3167	0.000733		14.3167	0.000708	14.3167	0.000639	14.3167	0.000555	14.3167	0.000188		14.3167	0.000708	14.3167	0.000542	14.3167	0.000555	14.3167	0.000461
	14.3333	0.009136	14.3333	0.009694	14.3333	0.017933		14.3333	0.006742	14.3333	0.010839	14.3333	0.008038		14.3333	0.000681	14.3333	0.000786	14.3333	0.000542	14.3333	0.000706		14.3333	0.000681	14.3333	0.000623	14.3333	0.000542	14.3333	0.000192		14.3333	0.000681	14.3333	0.000523	14.3333	0.000542	14.3333	0.000455
	14.35	0.008538	14.35	0.009243	14.35	0.01667		14.35	0.006831	14.35	0.010769	14.35	0.008332		14.35	0.000698	14.35	0.000832	14.35	0.00053	14.35	0.000735		14.35	0.000698	14.35	0.000626	14.35	0.00053	14.35	0.000195		14.35	0.000698	14.35	0.000491	14.35	0.00053	14.35	0.000491
	14.3667	0.007774	14.3667	0.008492	14.3667	0.015602		14.3667	0.006695	14.3667	0.010629	14.3667	0.008728		14.3667	0.000699	14.3667	0.000841	14.3667	0.000526	14.3667	0.000753		14.3667	0.000699	14.3667	0.000622	14.3667	0.000526	14.3667	0.000208		14.3667	0.000699	14.3667	0.000505	14.3667	0.000526	14.3667	0.000477
	14.3833	0.006921	14.3833	0.007642	14.3833	0.014571		14.3833	0.006424	14.3833	0.010339	14.3833	0.008917		14.3833	0.000671	14.3833	0.000871	14.3833	0.000538	14.3833	0.00075		14.3833	0.000671	14.3833	0.000623	14.3833	0.000538	14.3833	0.000195		14.3833	0.000671	14.3833	0.000499	14.3833	0.000538	14.3833	0.000454
	14.4	0.006146	14.4	0.006606	14.4	0.013506		14.4	0.006094	14.4	0.009872	14.4	0.008936		14.4	0.0007	14.4	0.000904	14.4	0.000561	14.4	0.000779		14.4	0.0007	14.4	0.000672	14.4	0.000561	14.4	0.000187		14.4	0.0007	14.4	0.00052	14.4	0.000561	14.4	0.00048
	14.4167	0.005425	14.4167	0.005596	14.4167	0.012251		14.4167	0.005754	14.4167	0.009333	14.4167	0.008744		14.4167	0.000682	14.4167	0.000888	14.4167	0.000545	14.4167	0.000784		14.4167	0.000682	14.4167	0.000663	14.4167	0.000545	14.4167	0.000177		14.4167	0.000682	14.4167	0.000537	14.4167	0.000545	14.4167	0.000435
	14.4333	0.004944	14.4333	0.004914	14.4333	0.011038		14.4333	0.005467	14.4333	0.008777	14.4333	0.008244		14.4333	0.00071	14.4333	0.000888	14.4333	0.000534	14.4333	0.000795		14.4333	0.00071	14.4333	0.000649	14.4333	0.000534	14.4333	0.000201		14.4333	0.00071	14.4333	0.000524	14.4333	0.000534	14.4333	0.000467
	14.45	0.004632	14.45	0.004375	14.45	0.009926		14.45	0.005155	14.45	0.008426	14.45	0.007815		14.45	0.000703	14.45	0.000886	14.45	0.000525	14.45	0.000767		14.45	0.000703	14.45	0.000637	14.45	0.000525	14.45	0.000209		14.45	0.000703	14.45	0.000555	14.45	0.000525	14.45	0.000485
	14.4667	0.004594	14.4667	0.00417	14.4667	0.008996		14.4667	0.005071	14.4667	0.008069	14.4667	0.007398		14.4667	0.000696	14.4667	0.000877	14.4667	0.000513	14.4667	0.000769		14.4667	0.000696	14.4667	0.000616	14.4667	0.000513	14.4667	0.000195		14.4667	0.000696	14.4667	0.000594	14.4667	0.000513	14.4667	0.00046
	14.4833	0.004766	14.4833	0.004217	14.4833	0.008326		14.4833	0.005014	14.4833	0.007719	14.4833	0.006948		14.4833	0.000682	14.4833	0.000884	14.4833	0.000554	14.4833	0.000812		14.4833	0.000682	14.4833	0.000636	14.4833	0.000554	14.4833	0.00021		14.4833	0.000682	14.4833	0.000574	14.4833	0.000554	14.4833	0.000479
	14.5	0.005315	14.5	0.004687	14.5	0.007956		14.5	0.005027	14.5	0.007475	14.5	0.006534		14.5	0.000672	14.5	0.000915	14.5	0.000538	14.5	0.000826		14.5	0.000672	14.5	0.000632	14.5	0.000538	14.5	0.000194		14.5	0.000672	14.5	0.00056	14.5	0.000538	14.5	0.000447
	14.5167	0.00602	14.5167	0.005257	14.5167	0.007917		14.5167	0.005272	14.5167	0.007275	14.5167	0.006087		14.5167	0.000699	14.5167	0.000885	14.5167	0.000552	14.5167	0.000846		14.5167	0.000699	14.5167	0.000697	14.5167	0.000552	14.5167	0.000216		14.5167	0.000699	14.5167	0.000552	14.5167	0.000552	14.5167	0.000474
	14.5333	0.006892	14.5333	0.006137	14.5333	0.008044		14.5333	0.005435	14.5333	0.007353	14.5333	0.005819		14.5333	0.000687	14.5333	0.000904	14.5333	0.000543	14.5333	0.000836		14.5333	0.000687	14.5333	0.000715	14.5333	0.000543	14.5333	0.00017		14.5333	0.000687	14.5333	0.000528	14.5333	0.000543	14.5333	0.00046
	14.55	0.007566	14.55	0.007204	14.55	0.00844		14.55	0.005659	14.55	0.007618	14.55	0.005707		14.55	0.000688	14.55	0.000911	14.55	0.000563	14.55	0.000845		14.55	0.000688	14.55	0.000785	14.55	0.000563	14.55	0.000172		14.55	0.000688	14.55	0.000568	14.55	0.000563	14.55	0.000439
	14.5667	0.008149	14.5667	0.008312	14.5667	0.009321		14.5667	0.005707	14.5667	0.007985	14.5667	0.005808		14.5667	0.000668	14.5667	0.000925	14.5667	0.000563	14.5667	0.000826		14.5667	0.000668	14.5667	0.0008	14.5667	0.000563	14.5667	0.000176		14.5667	0.000668	14.5667	0.000537	14.5667	0.000563	14.5667	0.000445
	14.5833	0.008278	14.5833	0.009373	14.5833	0.010498		14.5833	0.005609	14.5833	0.008423	14.5833	0.006102		14.5833	0.000679	14.5833	0.000953	14.5833	0.000527	14.5833	0.000764		14.5833	0.000679	14.5833	0.000788	14.5833	0.000527	14.5833	0.000217		14.5833	0.000679	14.5833	0.00054	14.5833	0.000527	14.5833	0.000476
	14.6	0.008332	14.6	0.009846	14.6	0.011976		14.6	0.005272	14.6	0.008907	14.6	0.006505		14.6	0.00069	14.6	0.000938	14.6	0.000548	14.6	0.000743		14.6	0.00069	14.6	0.00076	14.6	0.000548	14.6	0.000203		14.6	0.00069	14.6	0.000522	14.6	0.000548	14.6	0.000438
	14.6167	0.008306	14.6167	0.009823	14.6167	0.013584		14.6167	0.004826	14.6167	0.009369	14.6167	0.006883		14.6167	0.000695	14.6167	0.000889	14.6167	0.00054	14.6167	0.000731		14.6167	0.000695	14.6167	0.000697	14.6167	0.00054	14.6167	0.000207		14.6167	0.000695	14.6167	0.000535	14.6167	0.00054	14.6167	0.000471
	14.6333	0.008462	14.6333	0.009295	14.6333	0.015109		14.6333	0.004407	14.6333	0.009973	14.6333	0.007424		14.6333	0.000675	14.6333	0.000833	14.6333	0.000544	14.6333	0.000727		14.6333	0.000675	14.6333	0.000644	14.6333	0.000544	14.6333	0.000199		14.6333	0.000675	14.6333	0.000499	14.6333	0.000544	14.6333	0.000485
	14.65	0.008518	14.65	0.008459	14.65	0.016112		14.65	0.004091	14.65	0.010384	14.65	0.008056		14.65	0.000678	14.65	0.000794	14.65	0.000534	14.65	0.000694		14.65	0.000678	14.65	0.000629	14.65	0.000534	14.65	0.000207		14.65	0.000678	14.65	0.000509	14.65	0.000534	14.65	0.000481
	14.6667	0.008583	14.6667	0.00774	14.6667	0.016401		14.6667	0.003854	14.6667	0.010912	14.6667	0.008748		14.6667	0.000706	14.6667	0.00078	14.6667	0.000513	14.6667	0.000692		14.6667	0.000706	14.6667	0.000665	14.6667	0.000513	14.6667	0.000205		14.6667	0.000706	14.6667	0.000511	14.6667	0.000513	14.6667	0.000481
	14.6833	0.008518	14.6833	0.007129	14.6833	0.016008		14.6833	0.003693	14.6833	0.011323	14.6833	0.009549		14.6833	0.000699	14.6833	0.000765	14.6833	0.000534	14.6833	0.00069		14.6833	0.000699	14.6833	0.000658	14.6833	0.000534	14.6833	0.000211		14.6833	0.000699	14.6833	0.000546	14.6833	0.000534	14.6833	0.000484
	14.7	0.008491	14.7	0.006708	14.7	0.014923		14.7	0.003673	14.7	0.011497	14.7	0.010403		14.7	0.000707	14.7	0.000809	14.7	0.000528	14.7	0.000717		14.7	0.000707	14.7	0.00066	14.7	0.000528	14.7	0.000236		14.7	0.000707	14.7	0.000533	14.7	0.000528	14.7	0.000507
	14.7167	0.008444	14.7167	0.006497	14.7167	0.013601		14.7167	0.00372	14.7167	0.011399	14.7167	0.011029		14.7167	0.000691	14.7167	0.000805	14.7167	0.000555	14.7167	0.00069		14.7167	0.000691	14.7167	0.000641	14.7167	0.000555	14.7167	0.000201		14.7167	0.000691	14.7167	0.000545	14.7167	0.000555	14.7167	0.000512
	14.7333	0.008056	14.7333	0.006435	14.7333	0.012379		14.7333	0.00379	14.7333	0.01099	14.7333	0.011415		14.7333	0.000675	14.7333	0.000817	14.7333	0.000563	14.7333	0.000693		14.7333	0.000675	14.7333	0.000622	14.7333	0.000563	14.7333	0.000189		14.7333	0.000675	14.7333	0.000551	14.7333	0.000563	14.7333	0.000517
	14.75	0.007603	14.75	0.006338	14.75	0.011311		14.75	0.003938	14.75	0.010391	14.75	0.011553		14.75	0.000697	14.75	0.000808	14.75	0.000565	14.75	0.000664		14.75	0.000697	14.75	0.000653	14.75	0.000565	14.75	0.000182		14.75	0.000697	14.75	0.000571	14.75	0.000565	14.75	0.000527
	14.7667	0.007021	14.7667	0.006231	14.7667	0.010429		14.7667	0.004082	14.7667	0.009669	14.7667	0.011352		14.7667	0.000702	14.7667	0.000764	14.7667	0.000519	14.7667	0.000677		14.7667	0.000702	14.7667	0.000683	14.7667	0.000519	14.7667	0.000199		14.7667	0.000702	14.7667	0.000587	14.7667	0.000519	14.7667	0.000527
	14.7833	0.006411	14.7833	0.006122	14.7833	0.00978		14.7833	0.004196	14.7833	0.009005	14.7833	0.011049		14.7833	0.000695	14.7833	0.000768	14.7833	0.000534	14.7833	0.000695		14.7833	0.000695	14.7833	0.000669	14.7833	0.000534	14.7833	0.000199		14.7833	0.000695	14.7833	0.000585	14.7833	0.000534	14.7833	0.000561
	14.8	0.005817	14.8	0.005895	14.8	0.00912		14.8	0.004384	14.8	0.008505	14.8	0.010451		14.8	0.00072	14.8	0.00076	14.8	0.00055	14.8	0.000693		14.8	0.00072	14.8	0.000721	14.8	0.00055	14.8	0.000194		14.8	0.00072	14.8	0.000584	14.8	0.00055	14.8	0.000554
	14.8167	0.005402	14.8167	0.005563	14.8167	0.00873		14.8167	0.004488	14.8167	0.0082	14.8167	0.009905		14.8167	0.00072	14.8167	0.00075	14.8167	0.000555	14.8167	0.000665		14.8167	0.00072	14.8167	0.000724	14.8167	0.000555	14.8167	0.000221		14.8167	0.00072	14.8167	0.000642	14.8167	0.000555	14.8167	0.000552
	14.8333	0.005078	14.8333	0.0052	14.8333	0.008594		14.8333	0.00471	14.8333	0.007963	14.8333	0.009341		14.8333	0.000741	14.8333	0.000758	14.8333	0.000577	14.8333	0.00071		14.8333	0.000741	14.8333	0.000722	14.8333	0.000577	14.8333	0.000201		14.8333	0.000741	14.8333	0.000565	14.8333	0.000577	14.8333	0.000527
	14.85	0.004965	14.85	0.004817	14.85	0.008737		14.85	0.004791	14.85	0.00799	14.85	0.008907		14.85	0.000714	14.85	0.00075	14.85	0.000532	14.85	0.000663		14.85	0.000714	14.85	0.000705	14.85	0.000532	14.85	0.000171		14.85	0.000714	14.85	0.000552	14.85	0.000532	14.85	0.000531
	14.8667	0.004763	14.8667	0.004527	14.8667	0.009159		14.8667	0.004788	14.8667	0.008065	14.8667	0.008402		14.8667	0.000705	14.8667	0.000755	14.8667	0.000553	14.8667	0.000682		14.8667	0.000705	14.8667	0.000692	14.8667	0.000553	14.8667	0.000192		14.8667	0.000705	14.8667	0.000555	14.8667	0.000553	14.8667	0.000578
	14.8833	0.004824	14.8833	0.004349	14.8833	0.009746		14.8833	0.004661	14.8833	0.008268	14.8833	0.008159		14.8833	0.000697	14.8833	0.00073	14.8833	0.000549	14.8833	0.000702		14.8833	0.000697	14.8833	0.00065	14.8833	0.000549	14.8833	0.000164		14.8833	0.000697	14.8833	0.000539	14.8833	0.000549	14.8833	0.000572
	14.9	0.00492	14.9	0.004238	14.9	0.010457		14.9	0.004489	14.9	0.008466	14.9	0.007961		14.9	0.000715	14.9	0.000762	14.9	0.000596	14.9	0.000709		14.9	0.000715	14.9	0.000612	14.9	0.000596	14.9	0.000173		14.9	0.000715	14.9	0.000552	14.9	0.000596	14.9	0.000573
	14.9167	0.005027	14.9167	0.00406	14.9167	0.011123		14.9167	0.00429	14.9167	0.008653	14.9167	0.007764		14.9167	0.000739	14.9167	0.000761	14.9167	0.000603	14.9167	0.0007		14.9167	0.000739	14.9167	0.00064	14.9167	0.000603	14.9167	0.000207		14.9167	0.000739	14.9167	0.000655	14.9167	0.000603	14.9167	0.000575
	14.9333	0.005129	14.9333	0.003961	14.9333	0.011676		14.9333	0.004061	14.9333	0.008873	14.9333	0.007642		14.9333	0.000727	14.9333	0.000778	14.9333	0.000606	14.9333	0.000718		14.9333	0.000727	14.9333	0.000636	14.9333	0.000606	14.9333	0.000208		14.9333	0.000727	14.9333	0.00056	14.9333	0.000606	14.9333	0.000594
	14.95	0.005198	14.95	0.003895	14.95	0.012059		14.95	0.004001	14.95	0.009016	14.95	0.007493		14.95	0.000773	14.95	0.000785	14.95	0.000586	14.95	0.000743		14.95	0.000773	14.95	0.000689	14.95	0.000586	14.95	0.000222		14.95	0.000773	14.95	0.000599	14.95	0.000586	14.95	0.000602
	14.9667	0.005165	14.9667	0.003756	14.9667	0.012222		14.9667	0.003869	14.9667	0.009106	14.9667	0.007291		14.9667	0.000801	14.9667	0.00079	14.9667	0.00061	14.9667	0.000756		14.9667	0.000801	14.9667	0.000654	14.9667	0.00061	14.9667	0.000259		14.9667	0.000801	14.9667	0.000603	14.9667	0.00061	14.9667	0.000627
	14.9833	0.004985	14.9833	0.003565	14.9833	0.012468		14.9833	0.004031	14.9833	0.009163	14.9833	0.007089		14.9833	0.000803	14.9833	0.00082	14.9833	0.000615	14.9833	0.000776		14.9833	0.000803	14.9833	0.000729	14.9833	0.000615	14.9833	0.0003		14.9833	0.000803	14.9833	0.000597	14.9833	0.000615	14.9833	0.000609
	15	0.004848	15	0.003295	15	0.012539		15	0.004129	15	0.009465	15	0.007027		15	0.0008	15	0.000809	15	0.000595	15	0.000827		15	0.0008	15	0.000789	15	0.000595	15	0.000299		15	0.0008	15	0.000646	15	0.000595	15	0.000593
	15.0167	0.004605	15.0167	0.003064	15.0167	0.012775		15.0167	0.004371	15.0167	0.010341	15.0167	0.007395		15.0167	0.000803	15.0167	0.000846	15.0167	0.000602	15.0167	0.000812		15.0167	0.000803	15.0167	0.000822	15.0167	0.000602	15.0167	0.000306		15.0167	0.000803	15.0167	0.000725	15.0167	0.000602	15.0167	0.00063
	15.0333	0.004304	15.0333	0.002863	15.0333	0.01317		15.0333	0.004656	15.0333	0.012252	15.0333	0.00848		15.0333	0.000831	15.0333	0.000853	15.0333	0.000624	15.0333	0.00083		15.0333	0.000831	15.0333	0.000824	15.0333	0.000624	15.0333	0.000302		15.0333	0.000831	15.0333	0.000759	15.0333	0.000624	15.0333	0.000595
	15.05	0.00402	15.05	0.002717	15.05	0.013556		15.05	0.004906	15.05	0.015831	15.05	0.011114		15.05	0.000809	15.05	0.000888	15.05	0.000629	15.05	0.000852		15.05	0.000809	15.05	0.000849	15.05	0.000629	15.05	0.000315		15.05	0.000809	15.05	0.000787	15.05	0.000629	15.05	0.000586
	15.0667	0.003651	15.0667	0.002679	15.0667	0.013945		15.0667	0.005209	15.0667	0.021228	15.0667	0.016129		15.0667	0.000806	15.0667	0.000929	15.0667	0.000641	15.0667	0.000852		15.0667	0.000806	15.0667	0.000915	15.0667	0.000641	15.0667	0.0003		15.0667	0.000806	15.0667	0.000811	15.0667	0.000641	15.0667	0.000605
	15.0833	0.003375	15.0833	0.002812	15.0833	0.01445		15.0833	0.005369	15.0833	0.028345	15.0833	0.023875		15.0833	0.000842	15.0833	0.000963	15.0833	0.000627	15.0833	0.000879		15.0833	0.000842	15.0833	0.000981	15.0833	0.000627	15.0833	0.0003		15.0833	0.000842	15.0833	0.000795	15.0833	0.000627	15.0833	0.000574
	15.1	0.003175	15.1	0.003064	15.1	0.014871		15.1	0.00538	15.1	0.037033	15.1	0.034524		15.1	0.000837	15.1	0.001039	15.1	0.000632	15.1	0.000887		15.1	0.000837	15.1	0.001029	15.1	0.000632	15.1	0.000278		15.1	0.000837	15.1	0.000804	15.1	0.000632	15.1	0.000566
	15.1167	0.003237	15.1167	0.003473	15.1167	0.015122		15.1167	0.005293	15.1167	0.046385	15.1167	0.047661		15.1167	0.000853	15.1167	0.001078	15.1167	0.000644	15.1167	0.000902		15.1167	0.000853	15.1167	0.001121	15.1167	0.000644	15.1167	0.000264		15.1167	0.000853	15.1167	0.00085	15.1167	0.000644	15.1167	0.000627
	15.1333	0.003578	15.1333	0.00396	15.1333	0.015356		15.1333	0.005078	15.1333	0.054367	15.1333	0.061563		15.1333	0.000864	15.1333	0.001164	15.1333	0.000682	15.1333	0.000944		15.1333	0.000864	15.1333	0.001132	15.1333	0.000682	15.1333	0.000265		15.1333	0.000864	15.1333	0.000859	15.1333	0.000682	15.1333	0.00061
	15.15	0.004761	15.15	0.004599	15.15	0.015337		15.15	0.005029	15.15	0.058496	15.15	0.07314		15.15	0.000883	15.15	0.001145	15.15	0.000721	15.15	0.000956		15.15	0.000883	15.15	0.001066	15.15	0.000721	15.15	0.000297		15.15	0.000883	15.15	0.000854	15.15	0.000721	15.15	0.000617
	15.1667	0.007635	15.1667	0.005387	15.1667	0.015351		15.1667	0.005258	15.1667	0.056967	15.1667	0.078702		15.1667	0.000907	15.1667	0.001171	15.1667	0.000719	15.1667	0.000983		15.1667	0.000907	15.1667	0.000993	15.1667	0.000719	15.1667	0.000311		15.1667	0.000907	15.1667	0.000836	15.1667	0.000719	15.1667	0.000628
	15.1833	0.012724	15.1833	0.006389	15.1833	0.015275		15.1833	0.006347	15.1833	0.050387	15.1833	0.076107		15.1833	0.000904	15.1833	0.001098	15.1833	0.000747	15.1833	0.000982		15.1833	0.000904	15.1833	0.000911	15.1833	0.000747	15.1833	0.00034		15.1833	0.000904	15.1833	0.000817	15.1833	0.000747	15.1833	0.000655
	15.2	0.019828	15.2	0.007564	15.2	0.015495		15.2	0.009296	15.2	0.04136	15.2	0.06647		15.2	0.000899	15.2	0.001037	15.2	0.000721	15.2	0.000992		15.2	0.000899	15.2	0.000852	15.2	0.000721	15.2	0.000334		15.2	0.000899	15.2	0.000773	15.2	0.000721	15.2	0.000657
	15.2167	0.028077	15.2167	0.008759	15.2167	0.016171		15.2167	0.014679	15.2167	0.033278	15.2167	0.054318		15.2167	0.000892	15.2167	0.000989	15.2167	0.00076	15.2167	0.00102		15.2167	0.000892	15.2167	0.000834	15.2167	0.00076	15.2167	0.000336		15.2167	0.000892	15.2167	0.000749	15.2167	0.00076	15.2167	0.000639
	15.2333	0.034803	15.2333	0.009522	15.2333	0.01766		15.2333	0.022268	15.2333	0.028637	15.2333	0.044688		15.2333	0.000865	15.2333	0.000943	15.2333	0.000753	15.2333	0.001015		15.2333	0.000865	15.2333	0.000811	15.2333	0.000753	15.2333	0.000332		15.2333	0.000865	15.2333	0.000757	15.2333	0.000753	15.2333	0.000625
	15.25	0.037246	15.25	0.009622	15.25	0.01971		15.25	0.03081	15.25	0.028365	15.25	0.040843		15.25	0.000825	15.25	0.00092	15.25	0.000723	15.25	0.000992		15.25	0.000825	15.25	0.000847	15.25	0.000723	15.25	0.000323		15.25	0.000825	15.25	0.000782	15.25	0.000723	15.25	0.000655
	15.2667	0.034583	15.2667	0.008989	15.2667	0.021703		15.2667	0.037887	15.2667	0.032362	15.2667	0.043797		15.2667	0.000845	15.2667	0.000912	15.2667	0.000727	15.2667	0.000977		15.2667	0.000845	15.2667	0.000924	15.2667	0.000727	15.2667	0.000356		15.2667	0.000845	15.2667	0.000814	15.2667	0.000727	15.2667	0.000639
	15.2833	0.027863	15.2833	0.007832	15.2833	0.022749		15.2833	0.040689	15.2833	0.040587	15.2833	0.053226		15.2833	0.000843	15.2833	0.000924	15.2833	0.000701	15.2833	0.000987		15.2833	0.000843	15.2833	0.000965	15.2833	0.000701	15.2833	0.000332		15.2833	0.000843	15.2833	0.000873	15.2833	0.000701	15.2833	0.000637
	15.3	0.019831	15.3	0.006594	15.3	0.022192		15.3	0.0377	15.3	0.052937	15.3	0.068502		15.3	0.00082	15.3	0.000884	15.3	0.000691	15.3	0.00094		15.3	0.00082	15.3	0.00099	15.3	0.000691	15.3	0.000349		15.3	0.00082	15.3	0.001055	15.3	0.000691	15.3	0.00063
	15.3167	0.013241	15.3167	0.005607	15.3167	0.019957		15.3167	0.030739	15.3167	0.068858	15.3167	0.089078		15.3167	0.00081	15.3167	0.000909	15.3167	0.000685	15.3167	0.000929		15.3167	0.00081	15.3167	0.000973	15.3167	0.000685	15.3167	0.000328		15.3167	0.00081	15.3167	0.00134	15.3167	0.000685	15.3167	0.000675
	15.3333	0.008809	15.3333	0.004826	15.3333	0.016903		15.3333	0.022531	15.3333	0.086602	15.3333	0.113588		15.3333	0.000795	15.3333	0.000892	15.3333	0.000633	15.3333	0.000896		15.3333	0.000795	15.3333	0.000959	15.3333	0.000633	15.3333	0.000315		15.3333	0.000795	15.3333	0.001682	15.3333	0.000633	15.3333	0.000637
	15.35	0.006314	15.35	0.004256	15.35	0.013858		15.35	0.016011	15.35	0.103969	15.35	0.138856		15.35	0.000794	15.35	0.000886	15.35	0.000613	15.35	0.000856		15.35	0.000794	15.35	0.00094	15.35	0.000613	15.35	0.000311		15.35	0.000794	15.35	0.002009	15.35	0.000613	15.35	0.000636
	15.3667	0.005334	15.3667	0.00399	15.3667	0.011461		15.3667	0.01285	15.3667	0.117202	15.3667	0.160427		15.3667	0.000764	15.3667	0.000867	15.3667	0.000618	15.3667	0.000872		15.3667	0.000764	15.3667	0.000923	15.3667	0.000618	15.3667	0.000327		15.3667	0.000764	15.3667	0.002135	15.3667	0.000618	15.3667	0.000647
	15.3833	0.005255	15.3833	0.003941	15.3833	0.009915		15.3833	0.013505	15.3833	0.123245	15.3833	0.17301		15.3833	0.000753	15.3833	0.000849	15.3833	0.000626	15.3833	0.000844		15.3833	0.000753	15.3833	0.000911	15.3833	0.000626	15.3833	0.000296		15.3833	0.000753	15.3833	0.002042	15.3833	0.000626	15.3833	0.000636
	15.4	0.005405	15.4	0.003958	15.4	0.009054		15.4	0.018268	15.4	0.12017	15.4	0.172708		15.4	0.000777	15.4	0.000814	15.4	0.000619	15.4	0.000844		15.4	0.000777	15.4	0.000815	15.4	0.000619	15.4	0.000294		15.4	0.000777	15.4	0.001764	15.4	0.000619	15.4	0.000621
	15.4167	0.005897	15.4167	0.004194	15.4167	0.008724		15.4167	0.027102	15.4167	0.108342	15.4167	0.159469		15.4167	0.000733	15.4167	0.00084	15.4167	0.000569	15.4167	0.000837		15.4167	0.000733	15.4167	0.00078	15.4167	0.000569	15.4167	0.000311		15.4167	0.000733	15.4167	0.001427	15.4167	0.000569	15.4167	0.000611
	15.4333	0.006571	15.4333	0.004375	15.4333	0.008678		15.4333	0.039713	15.4333	0.091162	15.4333	0.136666		15.4333	0.000734	15.4333	0.000819	15.4333	0.000547	15.4333	0.000856		15.4333	0.000734	15.4333	0.000775	15.4333	0.000547	15.4333	0.000295		15.4333	0.000734	15.4333	0.001104	15.4333	0.000547	15.4333	0.000615
	15.45	0.007193	15.45	0.004597	15.45	0.008838		15.45	0.054811	15.45	0.072242	15.45	0.110092		15.45	0.000726	15.45	0.000812	15.45	0.000547	15.45	0.000816		15.45	0.000726	15.45	0.000732	15.45	0.000547	15.45	0.000302		15.45	0.000726	15.45	0.000904	15.45	0.000547	15.45	0.000617
	15.4667	0.007812	15.4667	0.004833	15.4667	0.009197		15.4667	0.070444	15.4667	0.055256	15.4667	0.085106		15.4667	0.000677	15.4667	0.000851	15.4667	0.000554	15.4667	0.000819		15.4667	0.000677	15.4667	0.000729	15.4667	0.000554	15.4667	0.000291		15.4667	0.000677	15.4667	0.000759	15.4667	0.000554	15.4667	0.000614
	15.4833	0.00833	15.4833	0.005046	15.4833	0.009521		15.4833	0.084033	15.4833	0.041962	15.4833	0.06483		15.4833	0.000701	15.4833	0.000845	15.4833	0.000543	15.4833	0.000812		15.4833	0.000701	15.4833	0.000706	15.4833	0.000543	15.4833	0.000289		15.4833	0.000701	15.4833	0.000666	15.4833	0.000543	15.4833	0.000631
	15.5	0.008626	15.5	0.005317	15.5	0.010035		15.5	0.092689	15.5	0.032523	15.5	0.050188		15.5	0.000683	15.5	0.000856	15.5	0.00055	15.5	0.000815		15.5	0.000683	15.5	0.000704	15.5	0.00055	15.5	0.000311		15.5	0.000683	15.5	0.00067	15.5	0.00055	15.5	0.000609
	15.5167	0.00874	15.5167	0.005287	15.5167	0.010422		15.5167	0.094076	15.5167	0.026399	15.5167	0.040486		15.5167	0.000679	15.5167	0.000839	15.5167	0.000513	15.5167	0.000794		15.5167	0.000679	15.5167	0.00072	15.5167	0.000513	15.5167	0.000273		15.5167	0.000679	15.5167	0.000711	15.5167	0.000513	15.5167	0.000571
	15.5333	0.008755	15.5333	0.0053	15.5333	0.010866		15.5333	0.087391	15.5333	0.023184	15.5333	0.034563		15.5333	0.000692	15.5333	0.000856	15.5333	0.000531	15.5333	0.000769		15.5333	0.000692	15.5333	0.000812	15.5333	0.000531	15.5333	0.000244		15.5333	0.000692	15.5333	0.000808	15.5333	0.000531	15.5333	0.00059
	15.55	0.008625	15.55	0.005288	15.55	0.011218		15.55	0.074519	15.55	0.022273	15.55	0.031126		15.55	0.000672	15.55	0.000879	15.55	0.000521	15.55	0.000776		15.55	0.000672	15.55	0.001037	15.55	0.000521	15.55	0.000271		15.55	0.000672	15.55	0.001186	15.55	0.000521	15.55	0.000593
	15.5667	0.008263	15.5667	0.005201	15.5667	0.011368		15.5667	0.058731	15.5667	0.023163	15.5667	0.029272		15.5667	0.000686	15.5667	0.001035	15.5667	0.000521	15.5667	0.000765		15.5667	0.000686	15.5667	0.00146	15.5667	0.000521	15.5667	0.000251		15.5667	0.000686	15.5667	0.001895	15.5667	0.000521	15.5667	0.000581
	15.5833	0.007983	15.5833	0.005025	15.5833	0.011442		15.5833	0.043691	15.5833	0.025537	15.5833	0.02849		15.5833	0.000662	15.5833	0.001394	15.5833	0.000514	15.5833	0.000778		15.5833	0.000662	15.5833	0.002098	15.5833	0.000514	15.5833	0.000232		15.5833	0.000662	15.5833	0.003139	15.5833	0.000514	15.5833	0.000568
	15.6	0.007563	15.6	0.004862	15.6	0.011485		15.6	0.031405	15.6	0.02903	15.6	0.028528		15.6	0.000655	15.6	0.00207	15.6	0.000544	15.6	0.000758		15.6	0.000655	15.6	0.002933	15.6	0.000544	15.6	0.000209		15.6	0.000655	15.6	0.004874	15.6	0.000544	15.6	0.00055
	15.6167	0.007189	15.6167	0.004668	15.6167	0.0114		15.6167	0.022371	15.6167	0.032996	15.6167	0.029208		15.6167	0.000685	15.6167	0.003096	15.6167	0.000558	15.6167	0.000794		15.6167	0.000685	15.6167	0.003654	15.6167	0.000558	15.6167	0.000236		15.6167	0.000685	15.6167	0.006721	15.6167	0.000558	15.6167	0.000582
	15.6333	0.007022	15.6333	0.004579	15.6333	0.011224		15.6333	0.016236	15.6333	0.036407	15.6333	0.030167		15.6333	0.000662	15.6333	0.004087	15.6333	0.000549	15.6333	0.000793		15.6333	0.000662	15.6333	0.003968	15.6333	0.000549	15.6333	0.00025		15.6333	0.000662	15.6333	0.008071	15.6333	0.000549	15.6333	0.000566
	15.65	0.006942	15.65	0.004539	15.65	0.011098		15.65	0.012229	15.65	0.038412	15.65	0.030707		15.65	0.000645	15.65	0.004502	15.65	0.00051	15.65	0.000757		15.65	0.000645	15.65	0.003662	15.65	0.00051	15.65	0.000231		15.65	0.000645	15.65	0.008208	15.65	0.00051	15.65	0.000545
	15.6667	0.007039	15.6667	0.004845	15.6667	0.011138		15.6667	0.009815	15.6667	0.038618	15.6667	0.030186		15.6667	0.000628	15.6667	0.004243	15.6667	0.000529	15.6667	0.00076		15.6667	0.000628	15.6667	0.002962	15.6667	0.000529	15.6667	0.000232		15.6667	0.000628	15.6667	0.007062	15.6667	0.000529	15.6667	0.00057
	15.6833	0.007239	15.6833	0.004928	15.6833	0.011168		15.6833	0.008485	15.6833	0.037092	15.6833	0.028698		15.6833	0.00065	15.6833	0.003332	15.6833	0.000514	15.6833	0.000752		15.6833	0.00065	15.6833	0.002151	15.6833	0.000514	15.6833	0.00023		15.6833	0.00065	15.6833	0.005226	15.6833	0.000514	15.6833	0.000578
	15.7	0.007358	15.7	0.005357	15.7	0.011362		15.7	0.008089	15.7	0.034494	15.7	0.026473		15.7	0.000644	15.7	0.002401	15.7	0.000544	15.7	0.000769		15.7	0.000644	15.7	0.001503	15.7	0.000544	15.7	0.000234		15.7	0.000644	15.7	0.003504	15.7	0.000544	15.7	0.000572
	15.7167	0.0075	15.7167	0.005502	15.7167	0.011536		15.7167	0.008562	15.7167	0.031485	15.7167	0.024054		15.7167	0.000654	15.7167	0.001697	15.7167	0.000518	15.7167	0.000738		15.7167	0.000654	15.7167	0.001088	15.7167	0.000518	15.7167	0.000213		15.7167	0.000654	15.7167	0.002246	15.7167	0.000518	15.7167	0.000558
	15.7333	0.007456	15.7333	0.005502	15.7333	0.011718		15.7333	0.009633	15.7333	0.028504	15.7333	0.021653		15.7333	0.000662	15.7333	0.001247	15.7333	0.000533	15.7333	0.000767		15.7333	0.000662	15.7333	0.000873	15.7333	0.000533	15.7333	0.000247		15.7333	0.000662	15.7333	0.001432	15.7333	0.000533	15.7333	0.000564
	15.75	0.007317	15.75	0.0055	15.75	0.011647		15.75	0.011275	15.75	0.025735	15.75	0.019575		15.75	0.000632	15.75	0.001057	15.75	0.000544	15.75	0.000745		15.75	0.000632	15.75	0.00081	15.75	0.000544	15.75	0.000242		15.75	0.000632	15.75	0.001032	15.75	0.000544	15.75	0.000541
	15.7667	0.007058	15.7667	0.005159	15.7667	0.011421		15.7667	0.01317	15.7667	0.02362	15.7667	0.017828		15.7667	0.000645	15.7667	0.000925	15.7667	0.000559	15.7667	0.000737		15.7667	0.000645	15.7667	0.000702	15.7667	0.000559	15.7667	0.000237		15.7667	0.000645	15.7667	0.000829	15.7667	0.000559	15.7667	0.000571
	15.7833	0.00679	15.7833	0.00497	15.7833	0.011077		15.7833	0.015023	15.7833	0.022048	15.7833	0.016671		15.7833	0.000663	15.7833	0.000904	15.7833	0.00055	15.7833	0.000734		15.7833	0.000663	15.7833	0.000703	15.7833	0.00055	15.7833	0.000241		15.7833	0.000663	15.7833	0.000744	15.7833	0.00055	15.7833	0.000543
	15.8	0.006519	15.8	0.004669	15.8	0.010573		15.8	0.016443	15.8	0.021241	15.8	0.016059		15.8	0.000665	15.8	0.000905	15.8	0.00055	15.8	0.000698		15.8	0.000665	15.8	0.00068	15.8	0.00055	15.8	0.000218		15.8	0.000665	15.8	0.000702	15.8	0.00055	15.8	0.000529
	15.8167	0.006213	15.8167	0.004424	15.8167	0.010027		15.8167	0.0172	15.8167	0.021169	15.8167	0.016153		15.8167	0.000662	15.8167	0.000866	15.8167	0.000545	15.8167	0.000734		15.8167	0.000662	15.8167	0.000718	15.8167	0.000545	15.8167	0.000241		15.8167	0.000662	15.8167	0.00068	15.8167	0.000545	15.8167	0.000561
	15.8333	0.005942	15.8333	0.00428	15.8333	0.009544		15.8333	0.017124	15.8333	0.021868	15.8333	0.017464		15.8333	0.000688	15.8333	0.000876	15.8333	0.00055	15.8333	0.00074		15.8333	0.000688	15.8333	0.000706	15.8333	0.00055	15.8333	0.000242		15.8333	0.000688	15.8333	0.000686	15.8333	0.00055	15.8333	0.000548
	15.85	0.005635	15.85	0.004275	15.85	0.009222		15.85	0.016323	15.85	0.023499	15.85	0.020198		15.85	0.001628	15.85	0.000852	15.85	0.000544	15.85	0.00072		15.85	0.001628	15.85	0.000752	15.85	0.000544	15.85	0.000233		15.85	0.001628	15.85	0.000687	15.85	0.000544	15.85	0.000558
	15.8667	0.005527	15.8667	0.004493	15.8667	0.008929		15.8667	0.015194	15.8667	0.026053	15.8667	0.024729		15.8667	0.00632	15.8667	0.00088	15.8667	0.000756	15.8667	0.00075		15.8667	0.00632	15.8667	0.000857	15.8667	0.000756	15.8667	0.000231		15.8667	0.00632	15.8667	0.000693	15.8667	0.000756	15.8667	0.000538
	15.8833	0.005647	15.8833	0.00498	15.8833	0.008796		15.8833	0.014009	15.8833	0.029328	15.8833	0.031098		15.8833	0.014164	15.8833	0.001531	15.8833	0.003463	15.8833	0.001978		15.8833	0.014164	15.8833	0.001	15.8833	0.003463	15.8833	0.000232		15.8833	0.014164	15.8833	0.000718	15.8833	0.003463	15.8833	0.000601
	15.9	0.006003	15.9	0.005731	15.9	0.008631		15.9	0.013099	15.9	0.032857	15.9	0.038913		15.9	0.026803	15.9	0.005739	15.9	0.009822	15.9	0.006951		15.9	0.026803	15.9	0.001247	15.9	0.009822	15.9	0.000247		15.9	0.026803	15.9	0.000775	15.9	0.009822	15.9	0.000574
	15.9167	0.006539	15.9167	0.006504	15.9167	0.00847		15.9167	0.012702	15.9167	0.035835	15.9167	0.046653		15.9167	0.04551	15.9167	0.013332	15.9167	0.019139	15.9167	0.014944		15.9167	0.04551	15.9167	0.001477	15.9167	0.019139	15.9167	0.000265		15.9167	0.04551	15.9167	0.000881	15.9167	0.019139	15.9167	0.000878
	15.9333	0.007243	15.9333	0.007261	15.9333	0.008339		15.9333	0.013203	15.9333	0.037651	15.9333	0.053002		15.9333	0.071342	15.9333	0.026003	15.9333	0.034601	15.9333	0.028444		15.9333	0.071342	15.9333	0.001585	15.9333	0.034601	15.9333	0.000276		15.9333	0.071342	15.9333	0.000933	15.9333	0.034601	15.9333	0.00396
	15.95	0.007985	15.95	0.007594	15.95	0.008333		15.95	0.014798	15.95	0.03763	15.95	0.056346		15.95	0.098303	15.95	0.045953	15.95	0.055537	15.95	0.047648		15.95	0.098303	15.95	0.002412	15.95	0.055537	15.95	0.000267		15.95	0.098303	15.95	0.000964	15.95	0.055537	15.95	0.010152
	15.9667	0.00865	15.9667	0.007534	15.9667	0.008339		15.9667	0.017589	15.9667	0.035657	15.9667	0.055771		15.9667	0.10703	15.9667	0.073996	15.9667	0.08487	15.9667	0.070759		15.9667	0.10703	15.9667	0.006838	15.9667	0.08487	15.9667	0.000606		15.9667	0.10703	15.9667	0.000942	15.9667	0.08487	15.9667	0.018649
	15.9833	0.009027	15.9833	0.007062	15.9833	0.008414		15.9833	0.021628	15.9833	0.032246	15.9833	0.05124		15.9833	0.107265	15.9833	0.092692	15.9833	0.10545	15.9833	0.093795		15.9833	0.107265	15.9833	0.014796	15.9833	0.10545	15.9833	0.003777		15.9833	0.107265	15.9833	0.000902	15.9833	0.10545	15.9833	0.032708
	16	0.008969	16	0.006515	16	0.008556		16	0.026381	16	0.02805	16	0.044123		16	0.105406	16	0.09764	16	0.109916	16	0.103685		16	0.105406	16	0.028482	16	0.109916	16	0.010055		16	0.105406	16	0.002298	16	0.109916	16	0.054981
	16.0167	0.008622	16.0167	0.005971	16.0167	0.008659		16.0167	0.030992	16.0167	0.023729	16.0167	0.036073		16.0167	0.102808	16.0167	0.096949	16.0167	0.109065	16.0167	0.104515		16.0167	0.102808	16.0167	0.050254	16.0167	0.109065	16.0167	0.018958		16.0167	0.102808	16.0167	0.007162	16.0167	0.109065	16.0167	0.081766
	16.0333	0.008058	16.0333	0.005434	16.0333	0.00864		16.0333	0.034563	16.0333	0.02002	16.0333	0.028493		16.0333	0.09982	16.0333	0.094744	16.0333	0.106804	16.0333	0.102972		16.0333	0.09982	16.0333	0.077665	16.0333	0.106804	16.0333	0.033645		16.0333	0.09982	16.0333	0.015457	16.0333	0.106804	16.0333	0.095113
	16.05	0.007436	16.05	0.005071	16.05	0.008503		16.05	0.03607	16.05	0.017162	16.05	0.022311		16.05	0.096762	16.05	0.092129	16.05	0.103969	16.05	0.100624		16.05	0.096762	16.05	0.094883	16.05	0.103969	16.05	0.055423		16.05	0.096762	16.05	0.029356	16.05	0.103969	16.05	0.097243
	16.0667	0.006945	16.0667	0.004728	16.0667	0.008236		16.0667	0.034994	16.0667	0.015304	16.0667	0.01799		16.0667	0.093623	16.0667	0.089281	16.0667	0.100924	16.0667	0.097794		16.0667	0.093623	16.0667	0.09843	16.0667	0.100924	16.0667	0.082027		16.0667	0.093623	16.0667	0.049589	16.0667	0.100924	16.0667	0.096106
	16.0833	0.006681	16.0833	0.004448	16.0833	0.007968		16.0833	0.031542	16.0833	0.014194	16.0833	0.015266		16.0833	0.090598	16.0833	0.086442	16.0833	0.09778	16.0833	0.094778		16.0833	0.090598	16.0833	0.097426	16.0833	0.09778	16.0833	0.095324		16.0833	0.090598	16.0833	0.073121	16.0833	0.09778	16.0833	0.093962
	16.1	0.006768	16.1	0.004226	16.1	0.007761		16.1	0.026441	16.1	0.013535	16.1	0.013659		16.1	0.087617	16.1	0.083581	16.1	0.094584	16.1	0.091757		16.1	0.087617	16.1	0.095184	16.1	0.094584	16.1	0.097381		16.1	0.087617	16.1	0.085601	16.1	0.094584	16.1	0.091372
	16.1167	0.007136	16.1167	0.004005	16.1167	0.007518		16.1167	0.020829	16.1167	0.013156	16.1167	0.012742		16.1167	0.084684	16.1167	0.080814	16.1167	0.091465	16.1167	0.088767		16.1167	0.084684	16.1167	0.092578	16.1167	0.091465	16.1167	0.096279		16.1167	0.084684	16.1167	0.087792	16.1167	0.091465	16.1167	0.088645
	16.1333	0.007653	16.1333	0.003896	16.1333	0.007245		16.1333	0.015958	16.1333	0.012577	16.1333	0.011914		16.1333	0.081829	16.1333	0.078162	16.1333	0.088426	16.1333	0.085861		16.1333	0.081829	16.1333	0.089827	16.1333	0.088426	16.1333	0.094153		16.1333	0.081829	16.1333	0.087052	16.1333	0.088426	16.1333	0.085864
	16.15	0.007977	16.15	0.003669	16.15	0.00706		16.15	0.012306	16.15	0.011947	16.15	0.011186		16.15	0.079076	16.15	0.075556	16.15	0.085472	16.15	0.082992		16.15	0.079076	16.15	0.087014	16.15	0.085472	16.15	0.091545		16.15	0.079076	16.15	0.085477	16.15	0.085472	16.15	0.082997
	16.1667	0.008158	16.1667	0.003529	16.1667	0.00683		16.1667	0.0099	16.1667	0.011453	16.1667	0.010191		16.1667	0.076397	16.1667	0.073036	16.1667	0.082558	16.1667	0.080221		16.1667	0.076397	16.1667	0.084215	16.1667	0.082558	16.1667	0.088727		16.1667	0.076397	16.1667	0.083602	16.1667	0.082558	16.1667	0.080241
	16.1833	0.007868	16.1833	0.003295	16.1833	0.006473		16.1833	0.008607	16.1833	0.011266	16.1833	0.009436		16.1833	0.073821	16.1833	0.070557	16.1833	0.079711	16.1833	0.077541		16.1833	0.073821	16.1833	0.08145	16.1833	0.079711	16.1833	0.085894		16.1833	0.073821	16.1833	0.081325	16.1833	0.079711	16.1833	0.077569
	16.2	0.007031	16.2	0.003112	16.2	0.006249		16.2	0.007941	16.2	0.011333	16.2	0.009		16.2	0.071306	16.2	0.068146	16.2	0.07697	16.2	0.07487		16.2	0.071306	16.2	0.078738	16.2	0.07697	16.2	0.083017		16.2	0.071306	16.2	0.078674	16.2	0.07697	16.2	0.074888
	16.2167	0.006138	16.2167	0.002896	16.2167	0.006014		16.2167	0.007455	16.2167	0.011879	16.2167	0.009063		16.2167	0.068856	16.2167	0.065639	16.2167	0.074284	16.2167	0.072346		16.2167	0.068856	16.2167	0.075995	16.2167	0.074284	16.2167	0.080253		16.2167	0.068856	16.2167	0.075697	16.2167	0.074284	16.2167	0.072364
	16.2333	0.00522	16.2333	0.002951	16.2333	0.005751		16.2333	0.00701	16.2333	0.012498	16.2333	0.009506		16.2333	0.066519	16.2333	0.063217	16.2333	0.071724	16.2333	0.069875		16.2333	0.066519	16.2333	0.073323	16.2333	0.071724	16.2333	0.077478		16.2333	0.066519	16.2333	0.072686	16.2333	0.071724	16.2333	0.069841
	16.25	0.004653	16.25	0.003203	16.25	0.005679		16.25	0.006524	16.25	0.013153	16.25	0.010049		16.25	0.06424	16.25	0.060885	16.25	0.069202	16.25	0.067626		16.25	0.06424	16.25	0.070793	16.25	0.069202	16.25	0.074812		16.25	0.06424	16.25	0.069909	16.25	0.069202	16.25	0.067431
	16.2667	0.004639	16.2667	0.003724	16.2667	0.005641		16.2667	0.00616	16.2667	0.013613	16.2667	0.010542		16.2667	0.062005	16.2667	0.058628	16.2667	0.066799	16.2667	0.065141		16.2667	0.062005	16.2667	0.068305	16.2667	0.066799	16.2667	0.072209		16.2667	0.062005	16.2667	0.067462	16.2667	0.066799	16.2667	0.065053
	16.2833	0.005006	16.2833	0.004503	16.2833	0.005772		16.2833	0.006104	16.2833	0.013644	16.2833	0.01073		16.2833	0.059885	16.2833	0.056472	16.2833	0.064439	16.2833	0.062919		16.2833	0.059885	16.2833	0.065865	16.2833	0.064439	16.2833	0.0697		16.2833	0.059885	16.2833	0.06549	16.2833	0.064439	16.2833	0.062752
	16.3	0.005627	16.3	0.005586	16.3	0.006164		16.3	0.006397	16.3	0.013376	16.3	0.010562		16.3	0.057816	16.3	0.05443	16.3	0.062246	16.3	0.060769		16.3	0.057816	16.3	0.063535	16.3	0.062246	16.3	0.06725		16.3	0.057816	16.3	0.064147	16.3	0.062246	16.3	0.060576
	16.3167	0.006185	16.3167	0.006753	16.3167	0.006665		16.3167	0.00695	16.3167	0.012897	16.3167	0.010152		16.3167	0.055799	16.3167	0.052476	16.3167	0.060039	16.3167	0.058648		16.3167	0.055799	16.3167	0.061293	16.3167	0.060039	16.3167	0.064833		16.3167	0.055799	16.3167	0.063191	16.3167	0.060039	16.3167	0.058441
	16.3333	0.006667	16.3333	0.007999	16.3333	0.007449		16.3333	0.00747	16.3333	0.012333	16.3333	0.009574		16.3333	0.053849	16.3333	0.05056	16.3333	0.057939	16.3333	0.056594		16.3333	0.053849	16.3333	0.059165	16.3333	0.057939	16.3333	0.062572		16.3333	0.053849	16.3333	0.062226	16.3333	0.057939	16.3333	0.056307
	16.35	0.006966	16.35	0.009033	16.35	0.00845		16.35	0.008066	16.35	0.011703	16.35	0.008974		16.35	0.05195	16.35	0.048755	16.35	0.055907	16.35	0.054594		16.35	0.05195	16.35	0.057012	16.35	0.055907	16.35	0.060353		16.35	0.05195	16.35	0.060461	16.35	0.055907	16.35	0.054321
	16.3667	0.006978	16.3667	0.009682	16.3667	0.009742		16.3667	0.008315	16.3667	0.011186	16.3667	0.00846		16.3667	0.050105	16.3667	0.046996	16.3667	0.053904	16.3667	0.052724		16.3667	0.050105	16.3667	0.055021	16.3667	0.053904	16.3667	0.05826		16.3667	0.050105	16.3667	0.057844	16.3667	0.053904	16.3667	0.052348
	16.3833	0.006867	16.3833	0.009678	16.3833	0.011198		16.3833	0.008194	16.3833	0.010731	16.3833	0.00814		16.3833	0.048342	16.3833	0.045295	16.3833	0.051999	16.3833	0.050877		16.3833	0.048342	16.3833	0.053079	16.3833	0.051999	16.3833	0.056137		16.3833	0.048342	16.3833	0.054752	16.3833	0.051999	16.3833	0.050441
	16.4	0.006524	16.4	0.009137	16.4	0.01252		16.4	0.007748	16.4	0.010473	16.4	0.007892		16.4	0.046634	16.4	0.043655	16.4	0.050203	16.4	0.049091		16.4	0.046634	16.4	0.051214	16.4	0.050203	16.4	0.054119		16.4	0.046634	16.4	0.051807	16.4	0.050203	16.4	0.048637
	16.4167	0.006002	16.4167	0.008106	16.4167	0.013523		16.4167	0.007128	16.4167	0.010293	16.4167	0.007707		16.4167	0.04496	16.4167	0.042072	16.4167	0.048404	16.4167	0.047487		16.4167	0.04496	16.4167	0.049411	16.4167	0.048404	16.4167	0.052198		16.4167	0.04496	16.4167	0.049282	16.4167	0.048404	16.4167	0.046861
	16.4333	0.005545	16.4333	0.007002	16.4333	0.013897		16.4333	0.006649	16.4333	0.010099	16.4333	0.0077		16.4333	0.043322	16.4333	0.040545	16.4333	0.046682	16.4333	0.045687		16.4333	0.043322	16.4333	0.047586	16.4333	0.046682	16.4333	0.050336		16.4333	0.043322	16.4333	0.047132	16.4333	0.046682	16.4333	0.045144
	16.45	0.005073	16.45	0.005949	16.45	0.013664		16.45	0.006082	16.45	0.010035	16.45	0.007725		16.45	0.04178	16.45	0.039035	16.45	0.045004	16.45	0.044083		16.45	0.04178	16.45	0.04586	16.45	0.045004	16.45	0.048531		16.45	0.04178	16.45	0.045308	16.45	0.045004	16.45	0.043504
	16.4667	0.004626	16.4667	0.005067	16.4667	0.012837		16.4667	0.005755	16.4667	0.009942	16.4667	0.007785		16.4667	0.040289	16.4667	0.037568	16.4667	0.043352	16.4667	0.042539		16.4667	0.040289	16.4667	0.04413	16.4667	0.043352	16.4667	0.046818		16.4667	0.040289	16.4667	0.043597	16.4667	0.043352	16.4667	0.041916
	16.4833	0.004322	16.4833	0.004454	16.4833	0.0116		16.4833	0.005569	16.4833	0.009728	16.4833	0.007819		16.4833	0.038775	16.4833	0.036181	16.4833	0.041816	16.4833	0.041035		16.4833	0.038775	16.4833	0.042531	16.4833	0.041816	16.4833	0.045117		16.4833	0.038775	16.4833	0.041916	16.4833	0.041816	16.4833	0.040354
	16.5	0.004064	16.5	0.004039	16.5	0.010284		16.5	0.005447	16.5	0.009586	16.5	0.00777		16.5	0.037374	16.5	0.034812	16.5	0.040309	16.5	0.039539		16.5	0.037374	16.5	0.040932	16.5	0.040309	16.5	0.043453		16.5	0.037374	16.5	0.040307	16.5	0.040309	16.5	0.038848
	16.5167	0.003905	16.5167	0.003736	16.5167	0.009179		16.5167	0.005321	16.5167	0.009415	16.5167	0.007857		16.5167	0.036069	16.5167	0.033517	16.5167	0.038781	16.5167	0.038073		16.5167	0.036069	16.5167	0.039405	16.5167	0.038781	16.5167	0.041872		16.5167	0.036069	16.5167	0.038786	16.5167	0.038781	16.5167	0.037396
	16.5333	0.003794	16.5333	0.003407	16.5333	0.008317		16.5333	0.005276	16.5333	0.009373	16.5333	0.007901		16.5333	0.034713	16.5333	0.032274	16.5333	0.037349	16.5333	0.036717		16.5333	0.034713	16.5333	0.037991	16.5333	0.037349	16.5333	0.04036		16.5333	0.034713	16.5333	0.037415	16.5333	0.037349	16.5333	0.035996
	16.55	0.003709	16.55	0.003182	16.55	0.007743		16.55	0.005236	16.55	0.009415	16.55	0.008125		16.55	0.033464	16.55	0.031111	16.55	0.035982	16.55	0.035399		16.55	0.033464	16.55	0.036616	16.55	0.035982	16.55	0.038827		16.55	0.033464	16.55	0.036299	16.55	0.035982	16.55	0.034679
	16.5667	0.003666	16.5667	0.00306	16.5667	0.00741		16.5667	0.005195	16.5667	0.009511	16.5667	0.008484		16.5667	0.032231	16.5667	0.029928	16.5667	0.034578	16.5667	0.034085		16.5667	0.032231	16.5667	0.035313	16.5667	0.034578	16.5667	0.037398		16.5667	0.032231	16.5667	0.035536	16.5667	0.034578	16.5667	0.033349
	16.5833	0.003681	16.5833	0.002964	16.5833	0.007151		16.5833	0.00518	16.5833	0.009758	16.5833	0.008925		16.5833	0.031046	16.5833	0.028808	16.5833	0.033318	16.5833	0.032864		16.5833	0.031046	16.5833	0.034076	16.5833	0.033318	16.5833	0.036039		16.5833	0.031046	16.5833	0.035642	16.5833	0.033318	16.5833	0.032091
	16.6	0.003755	16.6	0.00286	16.6	0.007127		16.6	0.005281	16.6	0.009978	16.6	0.0094		16.6	0.02988	16.6	0.027732	16.6	0.032057	16.6	0.031626		16.6	0.02988	16.6	0.032932	16.6	0.032057	16.6	0.034669		16.6	0.02988	16.6	0.036653	16.6	0.032057	16.6	0.030859
	16.6167	0.003824	16.6167	0.00286	16.6167	0.007259		16.6167	0.005414	16.6167	0.010068	16.6167	0.009865		16.6167	0.02878	16.6167	0.026656	16.6167	0.030843	16.6167	0.030413		16.6167	0.02878	16.6167	0.03182	16.6167	0.030843	16.6167	0.033404		16.6167	0.02878	16.6167	0.037908	16.6167	0.030843	16.6167	0.029668
	16.6333	0.003908	16.6333	0.00292	16.6333	0.007397		16.6333	0.005704	16.6333	0.01022	16.6333	0.010443		16.6333	0.02772	16.6333	0.025651	16.6333	0.029666	16.6333	0.029304		16.6333	0.02772	16.6333	0.030647	16.6333	0.029666	16.6333	0.03213		16.6333	0.02772	16.6333	0.038367	16.6333	0.029666	16.6333	0.028519
	16.65	0.004042	16.65	0.003126	16.65	0.007755		16.65	0.005925	16.65	0.010217	16.65	0.011304		16.65	0.02666	16.65	0.024635	16.65	0.028529	16.65	0.028203		16.65	0.02666	16.65	0.029463	16.65	0.028529	16.65	0.030922		16.65	0.02666	16.65	0.037098	16.65	0.028529	16.65	0.027396
	16.6667	0.004192	16.6667	0.003545	16.6667	0.008198		16.6667	0.006054	16.6667	0.010227	16.6667	0.012427		16.6667	0.025668	16.6667	0.023616	16.6667	0.027441	16.6667	0.027155		16.6667	0.025668	16.6667	0.028306	16.6667	0.027441	16.6667	0.029746		16.6667	0.025668	16.6667	0.034259	16.6667	0.027441	16.6667	0.026329
	16.6833	0.004485	16.6833	0.004211	16.6833	0.008924		16.6833	0.006057	16.6833	0.010465	16.6833	0.014271		16.6833	0.024728	16.6833	0.022661	16.6833	0.026398	16.6833	0.026108		16.6833	0.024728	16.6833	0.027114	16.6833	0.026398	16.6833	0.028618		16.6833	0.024728	16.6833	0.030912	16.6833	0.026398	16.6833	0.025329
	16.7	0.004674	16.7	0.005012	16.7	0.010047		16.7	0.005953	16.7	0.010766	16.7	0.016771		16.7	0.023735	16.7	0.021704	16.7	0.025325	16.7	0.025132		16.7	0.023735	16.7	0.026015	16.7	0.025325	16.7	0.027549		16.7	0.023735	16.7	0.027986	16.7	0.025325	16.7	0.024312
	16.7167	0.005075	16.7167	0.005926	16.7167	0.012253		16.7167	0.005841	16.7167	0.01133	16.7167	0.018867		16.7167	0.022843	16.7167	0.02084	16.7167	0.02434	16.7167	0.02414		16.7167	0.022843	16.7167	0.024989	16.7167	0.02434	16.7167	0.026455		16.7167	0.022843	16.7167	0.025808	16.7167	0.02434	16.7167	0.023319
	16.7333	0.005373	16.7333	0.006757	16.7333	0.016061		16.7333	0.005704	16.7333	0.012054	16.7333	0.021121		16.7333	0.021955	16.7333	0.020012	16.7333	0.023409	16.7333	0.023228		16.7333	0.021955	16.7333	0.02405	16.7333	0.023409	16.7333	0.025478		16.7333	0.021955	16.7333	0.024259	16.7333	0.023409	16.7333	0.022324
	16.75	0.005735	16.75	0.007305	16.75	0.022152		16.75	0.005851	16.75	0.012752	16.75	0.0227		16.75	0.021075	16.75	0.019242	16.75	0.022455	16.75	0.022315		16.75	0.021075	16.75	0.023233	16.75	0.022455	16.75	0.02444		16.75	0.021075	16.75	0.023043	16.75	0.022455	16.75	0.021424
	16.7667	0.006053	16.7667	0.007453	16.7667	0.030894		16.7667	0.006161	16.7667	0.013491	16.7667	0.023563		16.7667	0.020294	16.7667	0.018468	16.7667	0.02152	16.7667	0.021406		16.7667	0.020294	16.7667	0.022466	16.7667	0.02152	16.7667	0.02347		16.7667	0.020294	16.7667	0.022112	16.7667	0.02152	16.7667	0.020564
	16.7833	0.006164	16.7833	0.007216	16.7833	0.042106		16.7833	0.006641	16.7833	0.014289	16.7833	0.023524		16.7833	0.019481	16.7833	0.017778	16.7833	0.020683	16.7833	0.020571		16.7833	0.019481	16.7833	0.021804	16.7833	0.020683	16.7833	0.022513		16.7833	0.019481	16.7833	0.021389	16.7833	0.020683	16.7833	0.019726
	16.8	0.006126	16.8	0.006612	16.8	0.054875		16.8	0.007208	16.8	0.015096	16.8	0.022934		16.8	0.018704	16.8	0.017111	16.8	0.0198	16.8	0.019763		16.8	0.018704	16.8	0.021175	16.8	0.0198	16.8	0.021595		16.8	0.018704	16.8	0.020649	16.8	0.0198	16.8	0.018948
	16.8167	0.005985	16.8167	0.005761	16.8167	0.067785		16.8167	0.007843	16.8167	0.015837	16.8167	0.021877		16.8167	0.017942	16.8167	0.01643	16.8167	0.019029	16.8167	0.018978		16.8167	0.017942	16.8167	0.020372	16.8167	0.019029	16.8167	0.020697		16.8167	0.017942	16.8167	0.019942	16.8167	0.019029	16.8167	0.018151
	16.8333	0.005735	16.8333	0.005113	16.8333	0.079247		16.8333	0.008272	16.8333	0.016623	16.8333	0.020693		16.8333	0.017216	16.8333	0.015744	16.8333	0.018314	16.8333	0.018209		16.8333	0.017216	16.8333	0.019455	16.8333	0.018314	16.8333	0.019859		16.8333	0.017216	16.8333	0.019047	16.8333	0.018314	16.8333	0.017379
	16.85	0.005429	16.85	0.004533	16.85	0.087626		16.85	0.008554	16.85	0.01718	16.85	0.019764		16.85	0.016481	16.85	0.01501	16.85	0.017517	16.85	0.017437		16.85	0.016481	16.85	0.018425	16.85	0.017517	16.85	0.019067		16.85	0.016481	16.85	0.018089	16.85	0.017517	16.85	0.016671
	16.8667	0.005395	16.8667	0.004229	16.8667	0.091507		16.8667	0.008696	16.8667	0.017617	16.8667	0.018844		16.8667	0.015819	16.8667	0.014346	16.8667	0.016833	16.8667	0.01676		16.8667	0.015819	16.8667	0.017459	16.8667	0.016833	16.8667	0.018282		16.8667	0.015819	16.8667	0.017147	16.8667	0.016833	16.8667	0.015977
	16.8833	0.005597	16.8833	0.004349	16.8833	0.090494		16.8833	0.00888	16.8833	0.018003	16.8833	0.017973		16.8833	0.015149	16.8833	0.013658	16.8833	0.016123	16.8833	0.016069		16.8833	0.015149	16.8833	0.016598	16.8833	0.016123	16.8833	0.017483		16.8833	0.015149	16.8833	0.016311	16.8833	0.016123	16.8833	0.015307
	16.9	0.00623	16.9	0.004916	16.9	0.085203		16.9	0.009115	16.9	0.018174	16.9	0.017514		16.9	0.014507	16.9	0.013017	16.9	0.015425	16.9	0.015338		16.9	0.014507	16.9	0.015798	16.9	0.015425	16.9	0.016774		16.9	0.014507	16.9	0.015576	16.9	0.015425	16.9	0.014659
	16.9167	0.007301	16.9167	0.005701	16.9167	0.076779		16.9167	0.009614	16.9167	0.018286	16.9167	0.016963		16.9167	0.013877	16.9167	0.012471	16.9167	0.014777	16.9167	0.014746		16.9167	0.013877	16.9167	0.015083	16.9167	0.014777	16.9167	0.016034		16.9167	0.013877	16.9167	0.014876	16.9167	0.014777	16.9167	0.013965
	16.9333	0.008772	16.9333	0.006981	16.9333	0.06719		16.9333	0.010159	16.9333	0.018166	16.9333	0.016648		16.9333	0.013271	16.9333	0.011885	16.9333	0.01416	16.9333	0.014099		16.9333	0.013271	16.9333	0.014389	16.9333	0.01416	16.9333	0.015355		16.9333	0.013271	16.9333	0.014131	16.9333	0.01416	16.9333	0.013355
	16.95	0.010403	16.95	0.008204	16.95	0.058205		16.95	0.010635	16.95	0.017856	16.95	0.016641		16.95	0.012675	16.95	0.011344	16.95	0.013517	16.95	0.013483		16.95	0.012675	16.95	0.013761	16.95	0.013517	16.95	0.014682		16.95	0.012675	16.95	0.013489	16.95	0.013517	16.95	0.012771
	16.9667	0.011993	16.9667	0.009353	16.9667	0.050704		16.9667	0.010947	16.9667	0.017461	16.9667	0.01714		16.9667	0.012135	16.9667	0.010893	16.9667	0.012931	16.9667	0.012936		16.9667	0.012135	16.9667	0.013171	16.9667	0.012931	16.9667	0.014027		16.9667	0.012135	16.9667	0.0129	16.9667	0.012931	16.9667	0.012211
	16.9833	0.01291	16.9833	0.009962	16.9833	0.045199		16.9833	0.01103	16.9833	0.017321	16.9833	0.018068		16.9833	0.01161	16.9833	0.010383	16.9833	0.012366	16.9833	0.012375		16.9833	0.01161	16.9833	0.0126	16.9833	0.012366	16.9833	0.013405		16.9833	0.01161	16.9833	0.01227	16.9833	0.012366	16.9833	0.011668
	17	0.013186	17	0.010138	17	0.041331		17	0.010833	17	0.017569	17	0.019387		17	0.011056	17	0.009956	17	0.011817	17	0.011818		17	0.011056	17	0.012061	17	0.011817	17	0.012855		17	0.011056	17	0.011736	17	0.011817	17	0.011177
	17.0167	0.012463	17.0167	0.009852	17.0167	0.038648		17.0167	0.010568	17.0167	0.017933	17.0167	0.020922		17.0167	0.010617	17.0167	0.009463	17.0167	0.011305	17.0167	0.011301		17.0167	0.010617	17.0167	0.011585	17.0167	0.011305	17.0167	0.012213		17.0167	0.010617	17.0167	0.011212	17.0167	0.011305	17.0167	0.010677
	17.0333	0.011062	17.0333	0.009598	17.0333	0.036674		17.0333	0.01065	17.0333	0.018419	17.0333	0.022375		17.0333	0.010155	17.0333	0.009034	17.0333	0.010789	17.0333	0.010802		17.0333	0.010155	17.0333	0.01113	17.0333	0.010789	17.0333	0.011732		17.0333	0.010155	17.0333	0.010731	17.0333	0.010789	17.0333	0.010153
	17.05	0.009558	17.05	0.009302	17.05	0.034971		17.05	0.01131	17.05	0.019051	17.05	0.024235		17.05	0.009656	17.05	0.008615	17.05	0.010332	17.05	0.010338		17.05	0.009656	17.05	0.010669	17.05	0.010332	17.05	0.011204		17.05	0.009656	17.05	0.01022	17.05	0.010332	17.05	0.00972
	17.0667	0.008339	17.0667	0.009298	17.0667	0.033707		17.0667	0.012595	17.0667	0.020643	17.0667	0.028478		17.0667	0.009215	17.0667	0.008203	17.0667	0.009859	17.0667	0.009894		17.0667	0.009215	17.0667	0.010152	17.0667	0.009859	17.0667	0.01071		17.0667	0.009215	17.0667	0.009768	17.0667	0.009859	17.0667	0.009255
	17.0833	0.00764	17.0833	0.009322	17.0833	0.032773		17.0833	0.014487	17.0833	0.024676	17.0833	0.037565		17.0833	0.008808	17.0833	0.007785	17.0833	0.009388	17.0833	0.009406		17.0833	0.008808	17.0833	0.009656	17.0833	0.009388	17.0833	0.010234		17.0833	0.008808	17.0833	0.009302	17.0833	0.009388	17.0833	0.008819
	17.1	0.007784	17.1	0.009547	17.1	0.032078		17.1	0.016778	17.1	0.032177	17.1	0.052204		17.1	0.008354	17.1	0.007448	17.1	0.008958	17.1	0.008989		17.1	0.008354	17.1	0.009182	17.1	0.008958	17.1	0.009719		17.1	0.008354	17.1	0.008867	17.1	0.008958	17.1	0.008376
	17.1167	0.008888	17.1167	0.009878	17.1167	0.031751		17.1167	0.019028	17.1167	0.042393	17.1167	0.07097		17.1167	0.007988	17.1167	0.00707	17.1167	0.008519	17.1167	0.008615		17.1167	0.007988	17.1167	0.008731	17.1167	0.008519	17.1167	0.009258		17.1167	0.007988	17.1167	0.008428	17.1167	0.008519	17.1167	0.007978
	17.1333	0.010833	17.1333	0.010442	17.1333	0.031618		17.1333	0.021279	17.1333	0.052365	17.1333	0.089049		17.1333	0.007545	17.1333	0.006716	17.1333	0.008102	17.1333	0.008154		17.1333	0.007545	17.1333	0.008323	17.1333	0.008102	17.1333	0.008826		17.1333	0.007545	17.1333	0.008031	17.1333	0.008102	17.1333	0.007569
	17.15	0.013081	17.15	0.011018	17.15	0.031531		17.15	0.023739	17.15	0.058619	17.15	0.100449		17.15	0.007205	17.15	0.006407	17.15	0.007692	17.15	0.007758		17.15	0.007205	17.15	0.007903	17.15	0.007692	17.15	0.008401		17.15	0.007205	17.15	0.007642	17.15	0.007692	17.15	0.007215
	17.1667	0.015172	17.1667	0.011715	17.1667	0.031661		17.1667	0.027149	17.1667	0.058722	17.1667	0.101282		17.1667	0.006854	17.1667	0.006082	17.1667	0.007312	17.1667	0.007393		17.1667	0.006854	17.1667	0.00756	17.1667	0.007312	17.1667	0.007993		17.1667	0.006854	17.1667	0.007299	17.1667	0.007312	17.1667	0.006844
	17.1833	0.016255	17.1833	0.011994	17.1833	0.031826		17.1833	0.031298	17.1833	0.052621	17.1833	0.092269		17.1833	0.00651	17.1833	0.005777	17.1833	0.006965	17.1833	0.007052		17.1833	0.00651	17.1833	0.007256	17.1833	0.006965	17.1833	0.007601		17.1833	0.00651	17.1833	0.006935	17.1833	0.006965	17.1833	0.006516
	17.2	0.015878	17.2	0.011668	17.2	0.031897		17.2	0.0351	17.2	0.04326	17.2	0.07822		17.2	0.006199	17.2	0.005475	17.2	0.006617	17.2	0.006677		17.2	0.006199	17.2	0.006971	17.2	0.006617	17.2	0.007171		17.2	0.006199	17.2	0.006591	17.2	0.006617	17.2	0.006146
	17.2167	0.014312	17.2167	0.010681	17.2167	0.031642		17.2167	0.036718	17.2167	0.034034	17.2167	0.063747		17.2167	0.005908	17.2167	0.005172	17.2167	0.006298	17.2167	0.006402		17.2167	0.005908	17.2167	0.006688	17.2167	0.006298	17.2167	0.006815		17.2167	0.005908	17.2167	0.006268	17.2167	0.006298	17.2167	0.005841
	17.2333	0.012276	17.2333	0.00943	17.2333	0.030574		17.2333	0.034743	17.2333	0.02717	17.2333	0.052707		17.2333	0.005516	17.2333	0.004896	17.2333	0.005983	17.2333	0.006073		17.2333	0.005516	17.2333	0.006326	17.2333	0.005983	17.2333	0.006465		17.2333	0.005516	17.2333	0.005991	17.2333	0.005983	17.2333	0.005558
	17.25	0.010317	17.25	0.008003	17.25	0.028938		17.25	0.029373	17.25	0.02282	17.25	0.043844		17.25	0.00525	17.25	0.004681	17.25	0.005629	17.25	0.005769		17.25	0.00525	17.25	0.006005	17.25	0.005629	17.25	0.006158		17.25	0.00525	17.25	0.0057	17.25	0.005629	17.25	0.005272
	17.2667	0.009042	17.2667	0.006873	17.2667	0.02703		17.2667	0.023011	17.2667	0.020362	17.2667	0.037245		17.2667	0.005016	17.2667	0.004422	17.2667	0.005382	17.2667	0.005409		17.2667	0.005016	17.2667	0.005661	17.2667	0.005382	17.2667	0.005796		17.2667	0.005016	17.2667	0.005438	17.2667	0.005382	17.2667	0.004997
	17.2833	0.008422	17.2833	0.006048	17.2833	0.025229		17.2833	0.017636	17.2833	0.018779	17.2833	0.031452		17.2833	0.004762	17.2833	0.004248	17.2833	0.005065	17.2833	0.005141		17.2833	0.004762	17.2833	0.00543	17.2833	0.005065	17.2833	0.005454		17.2833	0.004762	17.2833	0.005258	17.2833	0.005065	17.2833	0.004743
	17.3	0.008187	17.3	0.00545	17.3	0.023773		17.3	0.014353	17.3	0.017628	17.3	0.026343		17.3	0.004497	17.3	0.00406	17.3	0.004795	17.3	0.0049		17.3	0.004497	17.3	0.005266	17.3	0.004795	17.3	0.005191		17.3	0.004497	17.3	0.005198	17.3	0.004795	17.3	0.004515
	17.3167	0.008154	17.3167	0.005105	17.3167	0.022746		17.3167	0.012799	17.3167	0.016969	17.3167	0.022173		17.3167	0.004274	17.3167	0.003885	17.3167	0.004556	17.3167	0.004648		17.3167	0.004274	17.3167	0.00524	17.3167	0.004556	17.3167	0.004891		17.3167	0.004274	17.3167	0.005315	17.3167	0.004556	17.3167	0.004236
	17.3333	0.008182	17.3333	0.004901	17.3333	0.02213		17.3333	0.012045	17.3333	0.017082	17.3333	0.019497		17.3333	0.004036	17.3333	0.003765	17.3333	0.004322	17.3333	0.004435		17.3333	0.004036	17.3333	0.005348	17.3333	0.004322	17.3333	0.004638		17.3333	0.004036	17.3333	0.005682	17.3333	0.004322	17.3333	0.004024
	17.35	0.008235	17.35	0.004672	17.35	0.021654		17.35	0.011327	17.35	0.018448	17.35	0.018255		17.35	0.003833	17.35	0.00366	17.35	0.004132	17.35	0.004201		17.35	0.003833	17.35	0.005466	17.35	0.004132	17.35	0.004393		17.35	0.003833	17.35	0.006049	17.35	0.004132	17.35	0.003843
	17.3667	0.008119	17.3667	0.004576	17.3667	0.021104		17.3667	0.010679	17.3667	0.021224	17.3667	0.018516		17.3667	0.003609	17.3667	0.003535	17.3667	0.003923	17.3667	0.00401		17.3667	0.003609	17.3667	0.005448	17.3667	0.003923	17.3667	0.004155		17.3667	0.003609	17.3667	0.006289	17.3667	0.003923	17.3667	0.00361
	17.3833	0.007714	17.3833	0.004527	17.3833	0.020796		17.3833	0.010039	17.3833	0.025357	17.3833	0.019996		17.3833	0.003445	17.3833	0.003378	17.3833	0.003719	17.3833	0.003801		17.3833	0.003445	17.3833	0.005192	17.3833	0.003719	17.3833	0.003917		17.3833	0.003445	17.3833	0.006122	17.3833	0.003719	17.3833	0.003397
	17.4	0.00719	17.4	0.004463	17.4	0.020469		17.4	0.009548	17.4	0.030398	17.4	0.022311		17.4	0.003279	17.4	0.003196	17.4	0.003481	17.4	0.003595		17.4	0.003279	17.4	0.004803	17.4	0.003481	17.4	0.003677		17.4	0.003279	17.4	0.00558	17.4	0.003481	17.4	0.003253
	17.4167	0.006543	17.4167	0.004324	17.4167	0.020167		17.4167	0.009499	17.4167	0.035575	17.4167	0.024851		17.4167	0.003093	17.4167	0.003005	17.4167	0.003325	17.4167	0.00341		17.4167	0.003093	17.4167	0.004318	17.4167	0.003325	17.4167	0.00349		17.4167	0.003093	17.4167	0.004868	17.4167	0.003325	17.4167	0.003078
	17.4333	0.005936	17.4333	0.004253	17.4333	0.019842		17.4333	0.010104	17.4333	0.039952	17.4333	0.027219		17.4333	0.002966	17.4333	0.002826	17.4333	0.003144	17.4333	0.003255		17.4333	0.002966	17.4333	0.003883	17.4333	0.003144	17.4333	0.003301		17.4333	0.002966	17.4333	0.004222	17.4333	0.003144	17.4333	0.002934
	17.45	0.005656	17.45	0.004181	17.45	0.019528		17.45	0.011222	17.45	0.042674	17.45	0.028785		17.45	0.002844	17.45	0.002658	17.45	0.00298	17.45	0.00307		17.45	0.002844	17.45	0.003571	17.45	0.00298	17.45	0.003112		17.45	0.002844	17.45	0.003724	17.45	0.00298	17.45	0.002788
	17.4667	0.005449	17.4667	0.004117	17.4667	0.019264		17.4667	0.012991	17.4667	0.042979	17.4667	0.029165		17.4667	0.002696	17.4667	0.002545	17.4667	0.002849	17.4667	0.002938		17.4667	0.002696	17.4667	0.003303	17.4667	0.002849	17.4667	0.002906		17.4667	0.002696	17.4667	0.003315	17.4667	0.002849	17.4667	0.00267
	17.4833	0.005349	17.4833	0.004191	17.4833	0.019009		17.4833	0.015157	17.4833	0.040802	17.4833	0.027992		17.4833	0.002525	17.4833	0.002391	17.4833	0.002708	17.4833	0.002789		17.4833	0.002525	17.4833	0.003084	17.4833	0.002708	17.4833	0.002744		17.4833	0.002525	17.4833	0.003109	17.4833	0.002708	17.4833	0.002556
	17.5	0.005219	17.5	0.004381	17.5	0.01876		17.5	0.017571	17.5	0.036449	17.5	0.025788		17.5	0.00241	17.5	0.002259	17.5	0.002538	17.5	0.00265		17.5	0.00241	17.5	0.002894	17.5	0.002538	17.5	0.002606		17.5	0.00241	17.5	0.002904	17.5	0.002538	17.5	0.002447
	17.5167	0.005141	17.5167	0.00478	17.5167	0.018547		17.5167	0.019632	17.5167	0.030993	17.5167	0.022643		17.5167	0.002339	17.5167	0.002187	17.5167	0.002443	17.5167	0.002528		17.5167	0.002339	17.5167	0.002747	17.5167	0.002443	17.5167	0.002471		17.5167	0.002339	17.5167	0.002764	17.5167	0.002443	17.5167	0.002319
	17.5333	0.005126	17.5333	0.005131	17.5333	0.018217		17.5333	0.021068	17.5333	0.025336	17.5333	0.019376		17.5333	0.002224	17.5333	0.002079	17.5333	0.002322	17.5333	0.002412		17.5333	0.002224	17.5333	0.002619	17.5333	0.002322	17.5333	0.002324		17.5333	0.002224	17.5333	0.00267	17.5333	0.002322	17.5333	0.002213
	17.55	0.005004	17.55	0.005532	17.55	0.01806		17.55	0.021544	17.55	0.020385	17.55	0.016285		17.55	0.002114	17.55	0.001999	17.55	0.002221	17.55	0.002298		17.55	0.002114	17.55	0.002495	17.55	0.002221	17.55	0.002174		17.55	0.002114	17.55	0.002539	17.55	0.002221	17.55	0.002095
	17.5667	0.004796	17.5667	0.005778	17.5667	0.017774		17.5667	0.020697	17.5667	0.016409	17.5667	0.013685		17.5667	0.002038	17.5667	0.001946	17.5667	0.002132	17.5667	0.002203		17.5667	0.002038	17.5667	0.002368	17.5667	0.002132	17.5667	0.002037		17.5667	0.002038	17.5667	0.002439	17.5667	0.002132	17.5667	0.001969
	17.5833	0.004723	17.5833	0.005814	17.5833	0.017549		17.5833	0.018687	17.5833	0.013571	17.5833	0.011621		17.5833	0.001931	17.5833	0.001895	17.5833	0.002046	17.5833	0.002136		17.5833	0.001931	17.5833	0.002259	17.5833	0.002046	17.5833	0.00192		17.5833	0.001931	17.5833	0.002382	17.5833	0.002046	17.5833	0.001926
	17.6	0.004585	17.6	0.005698	17.6	0.017355		17.6	0.015982	17.6	0.01173	17.6	0.010212		17.6	0.001896	17.6	0.001778	17.6	0.001935	17.6	0.002047		17.6	0.001896	17.6	0.002166	17.6	0.001935	17.6	0.001824		17.6	0.001896	17.6	0.002524	17.6	0.001935	17.6	0.001841
	17.6167	0.004524	17.6167	0.005527	17.6167	0.017207		17.6167	0.013083	17.6167	0.01065	17.6167	0.009428		17.6167	0.001808	17.6167	0.00176	17.6167	0.001844	17.6167	0.001941		17.6167	0.001808	17.6167	0.002036	17.6167	0.001844	17.6167	0.001733		17.6167	0.001808	17.6167	0.003294	17.6167	0.001844	17.6167	0.001749
	17.6333	0.004525	17.6333	0.005195	17.6333	0.017051		17.6333	0.01037	17.6333	0.010258	17.6333	0.009102		17.6333	0.001744	17.6333	0.001699	17.6333	0.001765	17.6333	0.001867		17.6333	0.001744	17.6333	0.001996	17.6333	0.001765	17.6333	0.00162		17.6333	0.001744	17.6333	0.005811	17.6333	0.001765	17.6333	0.001693
	17.65	0.004593	17.65	0.004726	17.65	0.016875		17.65	0.008245	17.65	0.010445	17.65	0.009311		17.65	0.00167	17.65	0.001714	17.65	0.001695	17.65	0.001794		17.65	0.00167	17.65	0.001958	17.65	0.001695	17.65	0.001532		17.65	0.00167	17.65	0.012099	17.65	0.001695	17.65	0.001628
	17.6667	0.004605	17.6667	0.004399	17.6667	0.016778		17.6667	0.006813	17.6667	0.01091	17.6667	0.009729		17.6667	0.001594	17.6667	0.001767	17.6667	0.001655	17.6667	0.001713		17.6667	0.001594	17.6667	0.001963	17.6667	0.001655	17.6667	0.001496		17.6667	0.001594	17.6667	0.024445	17.6667	0.001655	17.6667	0.001571
	17.6833	0.004651	17.6833	0.004103	17.6833	0.016531		17.6833	0.006076	17.6833	0.011636	17.6833	0.010445		17.6833	0.001528	17.6833	0.001891	17.6833	0.001549	17.6833	0.001611		17.6833	0.001528	17.6833	0.00207	17.6833	0.001549	17.6833	0.001411		17.6833	0.001528	17.6833	0.04316	17.6833	0.001549	17.6833	0.001516
	17.7	0.004772	17.7	0.003958	17.7	0.016255		17.7	0.00577	17.7	0.012393	17.7	0.01112		17.7	0.001479	17.7	0.002032	17.7	0.001484	17.7	0.001589		17.7	0.001479	17.7	0.00221	17.7	0.001484	17.7	0.00132		17.7	0.001479	17.7	0.064981	17.7	0.001484	17.7	0.001445
	17.7167	0.004832	17.7167	0.003956	17.7167	0.016035		17.7167	0.005958	17.7167	0.012961	17.7167	0.011505		17.7167	0.001433	17.7167	0.002138	17.7167	0.001446	17.7167	0.001522		17.7167	0.001433	17.7167	0.002347	17.7167	0.001446	17.7167	0.001294		17.7167	0.001433	17.7167	0.082427	17.7167	0.001446	17.7167	0.001391
	17.7333	0.004919	17.7333	0.003957	17.7333	0.015767		17.7333	0.006494	17.7333	0.013283	17.7333	0.011624		17.7333	0.001419	17.7333	0.002254	17.7333	0.001384	17.7333	0.001524		17.7333	0.001419	17.7333	0.002456	17.7333	0.001384	17.7333	0.001222		17.7333	0.001419	17.7333	0.088079	17.7333	0.001384	17.7333	0.001366
	17.75	0.005018	17.75	0.004003	17.75	0.015758		17.75	0.007201	17.75	0.013412	17.75	0.011394		17.75	0.001366	17.75	0.00219	17.75	0.001359	17.75	0.00145		17.75	0.001366	17.75	0.002448	17.75	0.001359	17.75	0.001155		17.75	0.001366	17.75	0.079794	17.75	0.001359	17.75	0.001301
	17.7667	0.004991	17.7667	0.003994	17.7667	0.015925		17.7667	0.008034	17.7667	0.013431	17.7667	0.011008		17.7667	0.00137	17.7667	0.002032	17.7667	0.001322	17.7667	0.001402		17.7667	0.00137	17.7667	0.002279	17.7667	0.001322	17.7667	0.001123		17.7667	0.00137	17.7667	0.06221	17.7667	0.001322	17.7667	0.001279
	17.7833	0.005295	17.7833	0.003856	17.7833	0.016236		17.7833	0.008734	17.7833	0.013424	17.7833	0.01041		17.7833	0.001305	17.7833	0.001844	17.7833	0.001281	17.7833	0.001371		17.7833	0.001305	17.7833	0.002049	17.7833	0.001281	17.7833	0.001047		17.7833	0.001305	17.7833	0.042823	17.7833	0.001281	17.7833	0.001262
	17.8	0.005943	17.8	0.003704	17.8	0.016898		17.8	0.009027	17.8	0.013512	17.8	0.010019		17.8	0.001295	17.8	0.001619	17.8	0.001255	17.8	0.001341		17.8	0.001295	17.8	0.001821	17.8	0.001255	17.8	0.001027		17.8	0.001295	17.8	0.0268	17.8	0.001255	17.8	0.001197
	17.8167	0.007114	17.8167	0.003563	17.8167	0.017562		17.8167	0.008936	17.8167	0.01373	17.8167	0.009968		17.8167	0.001249	17.8167	0.001469	17.8167	0.001218	17.8167	0.001322		17.8167	0.001249	17.8167	0.001626	17.8167	0.001218	17.8167	0.000959		17.8167	0.001249	17.8167	0.015902	17.8167	0.001218	17.8167	0.001191
	17.8333	0.008687	17.8333	0.003548	17.8333	0.018377		17.8333	0.008414	17.8333	0.014182	17.8333	0.010359		17.8333	0.001244	17.8333	0.001375	17.8333	0.001208	17.8333	0.001257		17.8333	0.001244	17.8333	0.001481	17.8333	0.001208	17.8333	0.000953		17.8333	0.001244	17.8333	0.00948	17.8333	0.001208	17.8333	0.001159
	17.85	0.010728	17.85	0.003723	17.85	0.019076		17.85	0.007793	17.85	0.015023	17.85	0.011237		17.85	0.00122	17.85	0.001273	17.85	0.001165	17.85	0.001261		17.85	0.00122	17.85	0.001461	17.85	0.001165	17.85	0.000921		17.85	0.00122	17.85	0.005922	17.85	0.001165	17.85	0.001141
	17.8667	0.012982	17.8667	0.004014	17.8667	0.019545		17.8667	0.007124	17.8667	0.016222	17.8667	0.012415		17.8667	0.001179	17.8667	0.001243	17.8667	0.001121	17.8667	0.001233		17.8667	0.001179	17.8667	0.001427	17.8667	0.001121	17.8667	0.000888		17.8667	0.001179	17.8667	0.004076	17.8667	0.001121	17.8667	0.00114
	17.8833	0.015114	17.8833	0.004471	17.8833	0.019567		17.8833	0.006807	17.8833	0.017505	17.8833	0.013803		17.8833	0.001186	17.8833	0.001232	17.8833	0.001092	17.8833	0.001172		17.8833	0.001186	17.8833	0.00141	17.8833	0.001092	17.8833	0.000841		17.8833	0.001186	17.8833	0.003143	17.8833	0.001092	17.8833	0.001121
	17.9	0.016696	17.9	0.005028	17.9	0.019305		17.9	0.006728	17.9	0.019041	17.9	0.01521		17.9	0.001152	17.9	0.001207	17.9	0.001103	17.9	0.001158		17.9	0.001152	17.9	0.001366	17.9	0.001103	17.9	0.000812		17.9	0.001152	17.9	0.002661	17.9	0.001103	17.9	0.001058
	17.9167	0.017438	17.9167	0.005565	17.9167	0.018602		17.9167	0.006863	17.9167	0.020516	17.9167	0.016455		17.9167	0.001132	17.9167	0.001202	17.9167	0.001059	17.9167	0.00115		17.9167	0.001132	17.9167	0.001308	17.9167	0.001059	17.9167	0.000793		17.9167	0.001132	17.9167	0.002382	17.9167	0.001059	17.9167	0.001048
	17.9333	0.016999	17.9333	0.0061	17.9333	0.017846		17.9333	0.007309	17.9333	0.02175	17.9333	0.017391		17.9333	0.001124	17.9333	0.001177	17.9333	0.001032	17.9333	0.001135		17.9333	0.001124	17.9333	0.001279	17.9333	0.001032	17.9333	0.000785		17.9333	0.001124	17.9333	0.002221	17.9333	0.001032	17.9333	0.001075
	17.95	0.015955	17.95	0.006485	17.95	0.017247		17.95	0.00823	17.95	0.022458	17.95	0.017898		17.95	0.001096	17.95	0.00118	17.95	0.001009	17.95	0.001137		17.95	0.001096	17.95	0.001214	17.95	0.001009	17.95	0.00077		17.95	0.001096	17.95	0.002144	17.95	0.001009	17.95	0.001065
	17.9667	0.014325	17.9667	0.006804	17.9667	0.016719		17.9667	0.009501	17.9667	0.022753	17.9667	0.018168		17.9667	0.001106	17.9667	0.001216	17.9667	0.001018	17.9667	0.001125		17.9667	0.001106	17.9667	0.001173	17.9667	0.001018	17.9667	0.000731		17.9667	0.001106	17.9667	0.002062	17.9667	0.001018	17.9667	0.001051
	17.9833	0.01264	17.9833	0.007041	17.9833	0.016412		17.9833	0.011081	17.9833	0.022789	17.9833	0.018605		17.9833	0.001094	17.9833	0.001193	17.9833	0.001022	17.9833	0.001134		17.9833	0.001094	17.9833	0.001175	17.9833	0.001022	17.9833	0.000729		17.9833	0.001094	17.9833	0.001978	17.9833	0.001022	17.9833	0.001029
	18	0.011076	18	0.00711	18	0.016309		18	0.012841	18	0.022771	18	0.019355		18	0.001084	18	0.001197	18	0.001008	18	0.001102		18	0.001084	18	0.001166	18	0.001008	18	0.000716		18	0.001084	18	0.001923	18	0.001008	18	0.001017
	18.0167	0.009746	18.0167	0.007197	18.0167	0.016373		18.0167	0.014682	18.0167	0.022976	18.0167	0.020596		18.0167	0.001107	18.0167	0.001186	18.0167	0.000987	18.0167	0.001087		18.0167	0.001107	18.0167	0.001104	18.0167	0.000987	18.0167	0.00074		18.0167	0.001107	18.0167	0.00184	18.0167	0.000987	18.0167	0.001027
	18.0333	0.008675	18.0333	0.007363	18.0333	0.016412		18.0333	0.016377	18.0333	0.023626	18.0333	0.022288		18.0333	0.001089	18.0333	0.001167	18.0333	0.000954	18.0333	0.001037		18.0333	0.001089	18.0333	0.001138	18.0333	0.000954	18.0333	0.000683		18.0333	0.001089	18.0333	0.001765	18.0333	0.000954	18.0333	0.001004
	18.05	0.008033	18.05	0.00763	18.05	0.016569		18.05	0.017718	18.05	0.02433	18.05	0.024051		18.05	0.001083	18.05	0.001158	18.05	0.000954	18.05	0.001039		18.05	0.001083	18.05	0.001125	18.05	0.000954	18.05	0.000672		18.05	0.001083	18.05	0.001717	18.05	0.000954	18.05	0.000983
	18.0667	0.007828	18.0667	0.008139	18.0667	0.016763		18.0667	0.018783	18.0667	0.025015	18.0667	0.02532		18.0667	0.001047	18.0667	0.001138	18.0667	0.000969	18.0667	0.001052		18.0667	0.001047	18.0667	0.001176	18.0667	0.000969	18.0667	0.000658		18.0667	0.001047	18.0667	0.001671	18.0667	0.000969	18.0667	0.000978
	18.0833	0.007922	18.0833	0.008998	18.0833	0.016964		18.0833	0.019673	18.0833	0.025084	18.0833	0.025542		18.0833	0.001077	18.0833	0.001117	18.0833	0.000912	18.0833	0.001038		18.0833	0.001077	18.0833	0.001217	18.0833	0.000912	18.0833	0.00063		18.0833	0.001077	18.0833	0.001672	18.0833	0.000912	18.0833	0.000968
	18.1	0.008371	18.1	0.010028	18.1	0.01727		18.1	0.020566	18.1	0.024336	18.1	0.024882		18.1	0.001077	18.1	0.001123	18.1	0.000962	18.1	0.00101		18.1	0.001077	18.1	0.001341	18.1	0.000962	18.1	0.000608		18.1	0.001077	18.1	0.001601	18.1	0.000962	18.1	0.00095
	18.1167	0.008957	18.1167	0.011276	18.1167	0.017584		18.1167	0.021483	18.1167	0.022958	18.1167	0.023189		18.1167	0.00103	18.1167	0.001155	18.1167	0.000936	18.1167	0.00101		18.1167	0.00103	18.1167	0.001526	18.1167	0.000936	18.1167	0.000615		18.1167	0.00103	18.1167	0.001608	18.1167	0.000936	18.1167	0.000938
	18.1333	0.0095	18.1333	0.012575	18.1333	0.018038		18.1333	0.022219	18.1333	0.021161	18.1333	0.020788		18.1333	0.001028	18.1333	0.00117	18.1333	0.000915	18.1333	0.001037		18.1333	0.001028	18.1333	0.001736	18.1333	0.000915	18.1333	0.000599		18.1333	0.001028	18.1333	0.001663	18.1333	0.000915	18.1333	0.000954
	18.15	0.010014	18.15	0.013625	18.15	0.018705		18.15	0.022559	18.15	0.019097	18.15	0.018147		18.15	0.001008	18.15	0.001197	18.15	0.000889	18.15	0.000963		18.15	0.001008	18.15	0.001938	18.15	0.000889	18.15	0.000571		18.15	0.001008	18.15	0.001666	18.15	0.000889	18.15	0.000954
	18.1667	0.010309	18.1667	0.014481	18.1667	0.019376		18.1667	0.022133	18.1667	0.017077	18.1667	0.015564		18.1667	0.001025	18.1667	0.001248	18.1667	0.000865	18.1667	0.000992		18.1667	0.001025	18.1667	0.002016	18.1667	0.000865	18.1667	0.000561		18.1667	0.001025	18.1667	0.001672	18.1667	0.000865	18.1667	0.00095
	18.1833	0.010375	18.1833	0.014939	18.1833	0.020204		18.1833	0.020918	18.1833	0.015292	18.1833	0.013312		18.1833	0.000985	18.1833	0.001241	18.1833	0.000872	18.1833	0.000956		18.1833	0.000985	18.1833	0.001923	18.1833	0.000872	18.1833	0.000584		18.1833	0.000985	18.1833	0.001586	18.1833	0.000872	18.1833	0.000932
	18.2	0.010144	18.2	0.014879	18.2	0.020953		18.2	0.0187	18.2	0.014201	18.2	0.012188		18.2	0.000963	18.2	0.001203	18.2	0.000845	18.2	0.000936		18.2	0.000963	18.2	0.00178	18.2	0.000845	18.2	0.000568		18.2	0.000963	18.2	0.001514	18.2	0.000845	18.2	0.000909
	18.2167	0.009667	18.2167	0.014352	18.2167	0.021564		18.2167	0.015964	18.2167	0.014631	18.2167	0.013873		18.2167	0.000992	18.2167	0.001154	18.2167	0.000856	18.2167	0.000967		18.2167	0.000992	18.2167	0.001545	18.2167	0.000856	18.2167	0.000582		18.2167	0.000992	18.2167	0.001365	18.2167	0.000856	18.2167	0.000917
	18.2333	0.008904	18.2333	0.013356	18.2333	0.021938		18.2333	0.013161	18.2333	0.018651	18.2333	0.022053		18.2333	0.000964	18.2333	0.001111	18.2333	0.000831	18.2333	0.000969		18.2333	0.000964	18.2333	0.001348	18.2333	0.000831	18.2333	0.000531		18.2333	0.000964	18.2333	0.001232	18.2333	0.000831	18.2333	0.000935
	18.25	0.008238	18.25	0.012097	18.25	0.021754		18.25	0.010786	18.25	0.029766	18.25	0.04141		18.25	0.000962	18.25	0.001056	18.25	0.000866	18.25	0.000959		18.25	0.000962	18.25	0.001201	18.25	0.000866	18.25	0.000539		18.25	0.000962	18.25	0.001101	18.25	0.000866	18.25	0.000908
	18.2667	0.007649	18.2667	0.010515	18.2667	0.02109		18.2667	0.009436	18.2667	0.05041	18.2667	0.074871		18.2667	0.000955	18.2667	0.001018	18.2667	0.000803	18.2667	0.000971		18.2667	0.000955	18.2667	0.001098	18.2667	0.000803	18.2667	0.000527		18.2667	0.000955	18.2667	0.00107	18.2667	0.000803	18.2667	0.000924
	18.2833	0.007373	18.2833	0.00902	18.2833	0.020016		18.2833	0.010035	18.2833	0.079347	18.2833	0.11906		18.2833	0.000936	18.2833	0.001035	18.2833	0.000812	18.2833	0.000943		18.2833	0.000936	18.2833	0.001047	18.2833	0.000812	18.2833	0.000541		18.2833	0.000936	18.2833	0.001075	18.2833	0.000812	18.2833	0.000937
	18.3	0.007596	18.3	0.007755	18.3	0.018611		18.3	0.013766	18.3	0.110073	18.3	0.163706		18.3	0.000938	18.3	0.001025	18.3	0.000826	18.3	0.000957		18.3	0.000938	18.3	0.001039	18.3	0.000826	18.3	0.000537		18.3	0.000938	18.3	0.001087	18.3	0.000826	18.3	0.000951
	18.3167	0.008204	18.3167	0.006727	18.3167	0.017216		18.3167	0.021902	18.3167	0.133408	18.3167	0.195345		18.3167	0.000939	18.3167	0.001058	18.3167	0.000821	18.3167	0.000938		18.3167	0.000939	18.3167	0.001168	18.3167	0.000821	18.3167	0.000538		18.3167	0.000939	18.3167	0.001176	18.3167	0.000821	18.3167	0.000904
	18.3333	0.008864	18.3333	0.006088	18.3333	0.016103		18.3333	0.034687	18.3333	0.14154	18.3333	0.202644		18.3333	0.000936	18.3333	0.001155	18.3333	0.000791	18.3333	0.000942		18.3333	0.000936	18.3333	0.001543	18.3333	0.000791	18.3333	0.000538		18.3333	0.000936	18.3333	0.001339	18.3333	0.000791	18.3333	0.000897
	18.35	0.009216	18.35	0.005721	18.35	0.015535		18.35	0.050697	18.35	0.132044	18.35	0.183014		18.35	0.000944	18.35	0.001375	18.35	0.000797	18.35	0.00092		18.35	0.000944	18.35	0.002299	18.35	0.000797	18.35	0.000547		18.35	0.000944	18.35	0.001721	18.35	0.000797	18.35	0.000913
	18.3667	0.009523	18.3667	0.00556	18.3667	0.015321		18.3667	0.06647	18.3667	0.108997	18.3667	0.145199		18.3667	0.000916	18.3667	0.001801	18.3667	0.000779	18.3667	0.000915		18.3667	0.000916	18.3667	0.003569	18.3667	0.000779	18.3667	0.000532		18.3667	0.000916	18.3667	0.002101	18.3667	0.000779	18.3667	0.000912
	18.3833	0.009399	18.3833	0.005447	18.3833	0.015663		18.3833	0.076977	18.3833	0.080622	18.3833	0.102322		18.3833	0.000941	18.3833	0.002491	18.3833	0.000792	18.3833	0.000896		18.3833	0.000941	18.3833	0.005348	18.3833	0.000792	18.3833	0.00054		18.3833	0.000941	18.3833	0.002657	18.3833	0.000792	18.3833	0.000919
	18.4	0.009168	18.4	0.005408	18.4	0.016109		18.4	0.077899	18.4	0.055001	18.4	0.065618		18.4	0.000915	18.4	0.003273	18.4	0.000815	18.4	0.000893		18.4	0.000915	18.4	0.006975	18.4	0.000815	18.4	0.000532		18.4	0.000915	18.4	0.003093	18.4	0.000815	18.4	0.000894
	18.4167	0.008874	18.4167	0.005457	18.4167	0.016675		18.4167	0.068407	18.4167	0.035969	18.4167	0.03977		18.4167	0.000899	18.4167	0.004004	18.4167	0.000804	18.4167	0.000881		18.4167	0.000899	18.4167	0.008051	18.4167	0.000804	18.4167	0.000538		18.4167	0.000899	18.4167	0.003353	18.4167	0.000804	18.4167	0.000914
	18.4333	0.008604	18.4333	0.005468	18.4333	0.017213		18.4333	0.052319	18.4333	0.024258	18.4333	0.024326		18.4333	0.000892	18.4333	0.00431	18.4333	0.000821	18.4333	0.000875		18.4333	0.000892	18.4333	0.008075	18.4333	0.000821	18.4333	0.00056		18.4333	0.000892	18.4333	0.003397	18.4333	0.000821	18.4333	0.000888
	18.45	0.008435	18.45	0.005655	18.45	0.017624		18.45	0.035602	18.45	0.017951	18.45	0.01622		18.45	0.000937	18.45	0.004088	18.45	0.000828	18.45	0.000899		18.45	0.000937	18.45	0.007131	18.45	0.000828	18.45	0.000536		18.45	0.000937	18.45	0.003345	18.45	0.000828	18.45	0.0009
	18.4667	0.008354	18.4667	0.005757	18.4667	0.018017		18.4667	0.022643	18.4667	0.015008	18.4667	0.012524		18.4667	0.000925	18.4667	0.003473	18.4667	0.000792	18.4667	0.000897		18.4667	0.000925	18.4667	0.005659	18.4667	0.000792	18.4667	0.000549		18.4667	0.000925	18.4667	0.003408	18.4667	0.000792	18.4667	0.000887
	18.4833	0.008158	18.4833	0.005787	18.4833	0.018124		18.4833	0.014409	18.4833	0.013694	18.4833	0.010694		18.4833	0.000901	18.4833	0.002743	18.4833	0.000802	18.4833	0.000905		18.4833	0.000901	18.4833	0.004439	18.4833	0.000802	18.4833	0.000539		18.4833	0.000901	18.4833	0.004069	18.4833	0.000802	18.4833	0.000889
	18.5	0.007961	18.5	0.005719	18.5	0.018011		18.5	0.01006	18.5	0.013165	18.5	0.009834		18.5	0.000893	18.5	0.002142	18.5	0.000789	18.5	0.000883		18.5	0.000893	18.5	0.003603	18.5	0.000789	18.5	0.000554		18.5	0.000893	18.5	0.005456	18.5	0.000789	18.5	0.000919
	18.5167	0.007616	18.5167	0.005547	18.5167	0.017634		18.5167	0.008025	18.5167	0.013409	18.5167	0.009382		18.5167	0.000892	18.5167	0.001723	18.5167	0.000802	18.5167	0.000865		18.5167	0.000892	18.5167	0.003345	18.5167	0.000802	18.5167	0.000542		18.5167	0.000892	18.5167	0.007257	18.5167	0.000802	18.5167	0.000885
	18.5333	0.007178	18.5333	0.005336	18.5333	0.016972		18.5333	0.007172	18.5333	0.014619	18.5333	0.009131		18.5333	0.000888	18.5333	0.001491	18.5333	0.000804	18.5333	0.000854		18.5333	0.000888	18.5333	0.003328	18.5333	0.000804	18.5333	0.000564		18.5333	0.000888	18.5333	0.008919	18.5333	0.000804	18.5333	0.000907
	18.55	0.006723	18.55	0.0052	18.55	0.016058		18.55	0.006852	18.55	0.017989	18.55	0.009252		18.55	0.00094	18.55	0.00135	18.55	0.000835	18.55	0.00086		18.55	0.00094	18.55	0.003246	18.55	0.000835	18.55	0.000561		18.55	0.00094	18.55	0.009754	18.55	0.000835	18.55	0.000887
	18.5667	0.006333	18.5667	0.005402	18.5667	0.014975		18.5667	0.00667	18.5667	0.024431	18.5667	0.009419		18.5667	0.000931	18.5667	0.001277	18.5667	0.000843	18.5667	0.000857		18.5667	0.000931	18.5667	0.003039	18.5667	0.000843	18.5667	0.000545		18.5667	0.000931	18.5667	0.009189	18.5667	0.000843	18.5667	0.000885
	18.5833	0.006065	18.5833	0.006212	18.5833	0.013928		18.5833	0.006413	18.5833	0.034844	18.5833	0.009661		18.5833	0.000937	18.5833	0.001218	18.5833	0.000876	18.5833	0.000887		18.5833	0.000937	18.5833	0.002637	18.5833	0.000876	18.5833	0.000559		18.5833	0.000937	18.5833	0.007633	18.5833	0.000876	18.5833	0.000891
	18.6	0.005895	18.6	0.00794	18.6	0.013112		18.6	0.006319	18.6	0.048747	18.6	0.009947		18.6	0.000976	18.6	0.00117	18.6	0.00089	18.6	0.00088		18.6	0.000976	18.6	0.002162	18.6	0.00089	18.6	0.000562		18.6	0.000976	18.6	0.005629	18.6	0.00089	18.6	0.000919
	18.6167	0.005898	18.6167	0.010916	18.6167	0.012654		18.6167	0.006281	18.6167	0.064429	18.6167	0.010173		18.6167	0.001054	18.6167	0.001165	18.6167	0.00097	18.6167	0.000997		18.6167	0.001054	18.6167	0.00176	18.6167	0.00097	18.6167	0.000554		18.6167	0.001054	18.6167	0.003873	18.6167	0.00097	18.6167	0.000938
	18.6333	0.005867	18.6333	0.014935	18.6333	0.012502		18.6333	0.006406	18.6333	0.078989	18.6333	0.010214		18.6333	0.001166	18.6333	0.00115	18.6333	0.001062	18.6333	0.001095		18.6333	0.001166	18.6333	0.001552	18.6333	0.001062	18.6333	0.000565		18.6333	0.001166	18.6333	0.002642	18.6333	0.001062	18.6333	0.000944
	18.65	0.005915	18.65	0.019643	18.65	0.012525		18.65	0.006574	18.65	0.089244	18.65	0.010124		18.65	0.00123	18.65	0.001161	18.65	0.001133	18.65	0.001243		18.65	0.00123	18.65	0.001301	18.65	0.001133	18.65	0.000549		18.65	0.00123	18.65	0.001874	18.65	0.001133	18.65	0.000924
	18.6667	0.00594	18.6667	0.02435	18.6667	0.012707		18.6667	0.006893	18.6667	0.09322	18.6667	0.009911		18.6667	0.001311	18.6667	0.001152	18.6667	0.001168	18.6667	0.001375		18.6667	0.001311	18.6667	0.001207	18.6667	0.001168	18.6667	0.000556		18.6667	0.001311	18.6667	0.001418	18.6667	0.001168	18.6667	0.000936
	18.6833	0.005942	18.6833	0.027973	18.6833	0.012976		18.6833	0.007136	18.6833	0.089784	18.6833	0.009673		18.6833	0.001265	18.6833	0.001161	18.6833	0.001108	18.6833	0.00145		18.6833	0.001265	18.6833	0.00116	18.6833	0.001108	18.6833	0.000542		18.6833	0.001265	18.6833	0.001232	18.6833	0.001108	18.6833	0.000951
	18.7	0.00582	18.7	0.029871	18.7	0.012947		18.7	0.007276	18.7	0.080181	18.7	0.009364		18.7	0.001202	18.7	0.00115	18.7	0.001059	18.7	0.001408		18.7	0.001202	18.7	0.001134	18.7	0.001059	18.7	0.000576		18.7	0.001202	18.7	0.001171	18.7	0.001059	18.7	0.000956
	18.7167	0.005705	18.7167	0.029381	18.7167	0.012701		18.7167	0.007279	18.7167	0.066261	18.7167	0.00906		18.7167	0.001141	18.7167	0.001125	18.7167	0.000994	18.7167	0.001285		18.7167	0.001141	18.7167	0.001127	18.7167	0.000994	18.7167	0.000597		18.7167	0.001141	18.7167	0.001111	18.7167	0.000994	18.7167	0.000973
	18.7333	0.005473	18.7333	0.02664	18.7333	0.012283		18.7333	0.007234	18.7333	0.051288	18.7333	0.008838		18.7333	0.001086	18.7333	0.001102	18.7333	0.00093	18.7333	0.001176		18.7333	0.001086	18.7333	0.001119	18.7333	0.00093	18.7333	0.000588		18.7333	0.001086	18.7333	0.001069	18.7333	0.00093	18.7333	0.000988
	18.75	0.005419	18.75	0.022389	18.75	0.011761		18.75	0.007115	18.75	0.03776	18.75	0.008672		18.75	0.00104	18.75	0.001125	18.75	0.000936	18.75	0.001086		18.75	0.00104	18.75	0.001115	18.75	0.000936	18.75	0.000614		18.75	0.00104	18.75	0.001042	18.75	0.000936	18.75	0.001002
	18.7667	0.005364	18.7667	0.017676	18.7667	0.010991		18.7667	0.006986	18.7667	0.027294	18.7667	0.008534		18.7667	0.001013	18.7667	0.001078	18.7667	0.0009	18.7667	0.001039		18.7667	0.001013	18.7667	0.00116	18.7667	0.0009	18.7667	0.000628		18.7667	0.001013	18.7667	0.001034	18.7667	0.0009	18.7667	0.001009
	18.7833	0.005373	18.7833	0.013407	18.7833	0.010478		18.7833	0.006848	18.7833	0.020098	18.7833	0.008557		18.7833	0.001041	18.7833	0.001093	18.7833	0.000917	18.7833	0.001009		18.7833	0.001041	18.7833	0.001195	18.7833	0.000917	18.7833	0.000639		18.7833	0.001041	18.7833	0.001068	18.7833	0.000917	18.7833	0.001058
	18.8	0.005371	18.8	0.010076	18.8	0.010053		18.8	0.006712	18.8	0.015699	18.8	0.00878		18.8	0.001065	18.8	0.001067	18.8	0.000942	18.8	0.000989		18.8	0.001065	18.8	0.001233	18.8	0.000942	18.8	0.000702		18.8	0.001065	18.8	0.001106	18.8	0.000942	18.8	0.001022
	18.8167	0.005528	18.8167	0.007815	18.8167	0.009774		18.8167	0.006668	18.8167	0.013352	18.8167	0.008965		18.8167	0.001056	18.8167	0.001116	18.8167	0.000965	18.8167	0.001031		18.8167	0.001056	18.8167	0.001313	18.8167	0.000965	18.8167	0.0007		18.8167	0.001056	18.8167	0.001129	18.8167	0.000965	18.8167	0.001006
	18.8333	0.00584	18.8333	0.006575	18.8333	0.009804		18.8333	0.006575	18.8333	0.01222	18.8333	0.009241		18.8333	0.001077	18.8333	0.001072	18.8333	0.000963	18.8333	0.001007		18.8333	0.001077	18.8333	0.001354	18.8333	0.000963	18.8333	0.000704		18.8333	0.001077	18.8333	0.001188	18.8333	0.000963	18.8333	0.001002
	18.85	0.006204	18.85	0.006167	18.85	0.010035		18.85	0.006655	18.85	0.011681	18.85	0.009449		18.85	0.001061	18.85	0.001095	18.85	0.000961	18.85	0.001041		18.85	0.001061	18.85	0.001376	18.85	0.000961	18.85	0.000711		18.85	0.001061	18.85	0.001158	18.85	0.000961	18.85	0.000989
	18.8667	0.006945	18.8667	0.006792	18.8667	0.010476		18.8667	0.006743	18.8667	0.01145	18.8667	0.00958		18.8667	0.001047	18.8667	0.001075	18.8667	0.00094	18.8667	0.001038		18.8667	0.001047	18.8667	0.001418	18.8667	0.00094	18.8667	0.000692		18.8667	0.001047	18.8667	0.001232	18.8667	0.00094	18.8667	0.000967
	18.8833	0.007979	18.8833	0.008392	18.8833	0.011154		18.8833	0.006906	18.8833	0.011291	18.8833	0.009591		18.8833	0.001039	18.8833	0.001079	18.8833	0.000915	18.8833	0.001015		18.8833	0.001039	18.8833	0.00136	18.8833	0.000915	18.8833	0.00068		18.8833	0.001039	18.8833	0.001166	18.8833	0.000915	18.8833	0.000951
	18.9	0.009296	18.9	0.011001	18.9	0.01201		18.9	0.007032	18.9	0.011204	18.9	0.009436		18.9	0.001009	18.9	0.001048	18.9	0.000918	18.9	0.001021		18.9	0.001009	18.9	0.001344	18.9	0.000918	18.9	0.00064		18.9	0.001009	18.9	0.001175	18.9	0.000918	18.9	0.000946
	18.9167	0.010873	18.9167	0.014203	18.9167	0.012956		18.9167	0.00705	18.9167	0.011128	18.9167	0.009198		18.9167	0.000995	18.9167	0.001027	18.9167	0.000896	18.9167	0.001008		18.9167	0.000995	18.9167	0.001266	18.9167	0.000896	18.9167	0.000631		18.9167	0.000995	18.9167	0.001158	18.9167	0.000896	18.9167	0.000917
	18.9333	0.012335	18.9333	0.017382	18.9333	0.013894		18.9333	0.007056	18.9333	0.011023	18.9333	0.008824		18.9333	0.000975	18.9333	0.001014	18.9333	0.000863	18.9333	0.000982		18.9333	0.000975	18.9333	0.001253	18.9333	0.000863	18.9333	0.00061		18.9333	0.000975	18.9333	0.001113	18.9333	0.000863	18.9333	0.000884
	18.95	0.013406	18.95	0.019668	18.95	0.014805		18.95	0.006858	18.95	0.010892	18.95	0.008457		18.95	0.000956	18.95	0.001009	18.95	0.000872	18.95	0.000966		18.95	0.000956	18.95	0.001149	18.95	0.000872	18.95	0.000609		18.95	0.000956	18.95	0.001139	18.95	0.000872	18.95	0.000885
	18.9667	0.01401	18.9667	0.020677	18.9667	0.015712		18.9667	0.006659	18.9667	0.010655	18.9667	0.008048		18.9667	0.000933	18.9667	0.000991	18.9667	0.000843	18.9667	0.000952		18.9667	0.000933	18.9667	0.001072	18.9667	0.000843	18.9667	0.000535		18.9667	0.000933	18.9667	0.00111	18.9667	0.000843	18.9667	0.000869
	18.9833	0.013647	18.9833	0.019799	18.9833	0.016473		18.9833	0.006433	18.9833	0.010318	18.9833	0.007694		18.9833	0.000936	18.9833	0.000979	18.9833	0.000822	18.9833	0.00096		18.9833	0.000936	18.9833	0.001052	18.9833	0.000822	18.9833	0.000515		18.9833	0.000936	18.9833	0.001058	18.9833	0.000822	18.9833	0.000864
	19	0.012647	19	0.017429	19	0.016828		19	0.006197	19	0.010068	19	0.00743		19	0.00093	19	0.000964	19	0.000815	19	0.000962		19	0.00093	19	0.001005	19	0.000815	19	0.000511		19	0.00093	19	0.001022	19	0.000815	19	0.000853
	19.0167	0.011214	19.0167	0.014398	19.0167	0.016889		19.0167	0.006057	19.0167	0.009881	19.0167	0.007148		19.0167	0.000913	19.0167	0.000976	19.0167	0.000799	19.0167	0.000925		19.0167	0.000913	19.0167	0.000976	19.0167	0.000799	19.0167	0.000496		19.0167	0.000913	19.0167	0.000987	19.0167	0.000799	19.0167	0.000868
	19.0333	0.009568	19.0333	0.011207	19.0333	0.016421		19.0333	0.005881	19.0333	0.009629	19.0333	0.006914		19.0333	0.000944	19.0333	0.000965	19.0333	0.00079	19.0333	0.000913		19.0333	0.000944	19.0333	0.000979	19.0333	0.00079	19.0333	0.000473		19.0333	0.000944	19.0333	0.000983	19.0333	0.00079	19.0333	0.000852
	19.05	0.008273	19.05	0.008664	19.05	0.015446		19.05	0.005716	19.05	0.009504	19.05	0.006751		19.05	0.000912	19.05	0.001001	19.05	0.000778	19.05	0.000928		19.05	0.000912	19.05	0.000965	19.05	0.000778	19.05	0.000486		19.05	0.000912	19.05	0.000978	19.05	0.000778	19.05	0.000822
	19.0667	0.007379	19.0667	0.006912	19.0667	0.014294		19.0667	0.005545	19.0667	0.009461	19.0667	0.006755		19.0667	0.00089	19.0667	0.000955	19.0667	0.000773	19.0667	0.000928		19.0667	0.00089	19.0667	0.00096	19.0667	0.000773	19.0667	0.000504		19.0667	0.00089	19.0667	0.000933	19.0667	0.000773	19.0667	0.000828
	19.0833	0.006992	19.0833	0.005989	19.0833	0.013217		19.0833	0.005347	19.0833	0.009397	19.0833	0.006625		19.0833	0.000892	19.0833	0.000966	19.0833	0.000775	19.0833	0.00093		19.0833	0.000892	19.0833	0.00095	19.0833	0.000775	19.0833	0.000475		19.0833	0.000892	19.0833	0.000936	19.0833	0.000775	19.0833	0.00085
	19.1	0.007033	19.1	0.005785	19.1	0.012422		19.1	0.005257	19.1	0.009388	19.1	0.006626		19.1	0.000911	19.1	0.000971	19.1	0.000771	19.1	0.000914		19.1	0.000911	19.1	0.000947	19.1	0.000771	19.1	0.000479		19.1	0.000911	19.1	0.000926	19.1	0.000771	19.1	0.00079
	19.1167	0.007317	19.1167	0.005986	19.1167	0.012153		19.1167	0.005164	19.1167	0.009365	19.1167	0.006711		19.1167	0.00091	19.1167	0.00096	19.1167	0.000776	19.1167	0.000902		19.1167	0.00091	19.1167	0.000915	19.1167	0.000776	19.1167	0.000482		19.1167	0.00091	19.1167	0.000917	19.1167	0.000776	19.1167	0.000826
	19.1333	0.007738	19.1333	0.006398	19.1333	0.012301		19.1333	0.005087	19.1333	0.009409	19.1333	0.006859		19.1333	0.000903	19.1333	0.000966	19.1333	0.000759	19.1333	0.000941		19.1333	0.000903	19.1333	0.00093	19.1333	0.000759	19.1333	0.000472		19.1333	0.000903	19.1333	0.000909	19.1333	0.000759	19.1333	0.000855
	19.15	0.008035	19.15	0.006705	19.15	0.012724		19.15	0.005059	19.15	0.009593	19.15	0.007171		19.15	0.000905	19.15	0.000977	19.15	0.00074	19.15	0.000917		19.15	0.000905	19.15	0.000962	19.15	0.00074	19.15	0.000461		19.15	0.000905	19.15	0.000943	19.15	0.00074	19.15	0.000848
	19.1667	0.008257	19.1667	0.006837	19.1667	0.013419		19.1667	0.005048	19.1667	0.010053	19.1667	0.00786		19.1667	0.000918	19.1667	0.00097	19.1667	0.00072	19.1667	0.000931		19.1667	0.000918	19.1667	0.000984	19.1667	0.00072	19.1667	0.000474		19.1667	0.000918	19.1667	0.000934	19.1667	0.00072	19.1667	0.000845
	19.1833	0.008386	19.1833	0.006757	19.1833	0.01412		19.1833	0.005035	19.1833	0.010766	19.1833	0.008848		19.1833	0.000902	19.1833	0.000975	19.1833	0.000719	19.1833	0.000904		19.1833	0.000902	19.1833	0.00104	19.1833	0.000719	19.1833	0.000452		19.1833	0.000902	19.1833	0.000941	19.1833	0.000719	19.1833	0.000864
	19.2	0.008335	19.2	0.006479	19.2	0.014706		19.2	0.005143	19.2	0.01204	19.2	0.010362		19.2	0.000916	19.2	0.00098	19.2	0.000738	19.2	0.000911		19.2	0.000916	19.2	0.00106	19.2	0.000738	19.2	0.000452		19.2	0.000916	19.2	0.000981	19.2	0.000738	19.2	0.000861
	19.2167	0.00865	19.2167	0.006174	19.2167	0.015011		19.2167	0.005455	19.2167	0.013719	19.2167	0.012159		19.2167	0.00091	19.2167	0.000986	19.2167	0.00072	19.2167	0.000901		19.2167	0.00091	19.2167	0.001095	19.2167	0.00072	19.2167	0.000452		19.2167	0.00091	19.2167	0.001053	19.2167	0.00072	19.2167	0.000869
	19.2333	0.009083	19.2333	0.006161	19.2333	0.015165		19.2333	0.005785	19.2333	0.015779	19.2333	0.014191		19.2333	0.000892	19.2333	0.001014	19.2333	0.000747	19.2333	0.000922		19.2333	0.000892	19.2333	0.001096	19.2333	0.000747	19.2333	0.000483		19.2333	0.000892	19.2333	0.001068	19.2333	0.000747	19.2333	0.00088
	19.25	0.009911	19.25	0.006384	19.25	0.015328		19.25	0.006368	19.25	0.017915	19.25	0.016122		19.25	0.000892	19.25	0.001009	19.25	0.000734	19.25	0.000905		19.25	0.000892	19.25	0.001107	19.25	0.000734	19.25	0.000483		19.25	0.000892	19.25	0.001104	19.25	0.000734	19.25	0.000841
	19.2667	0.010906	19.2667	0.007047	19.2667	0.015774		19.2667	0.007282	19.2667	0.019697	19.2667	0.017651		19.2667	0.000903	19.2667	0.000991	19.2667	0.000725	19.2667	0.00092		19.2667	0.000903	19.2667	0.001107	19.2667	0.000725	19.2667	0.000501		19.2667	0.000903	19.2667	0.00105	19.2667	0.000725	19.2667	0.000864
	19.2833	0.011825	19.2833	0.007827	19.2833	0.016715		19.2833	0.008361	19.2833	0.020917	19.2833	0.018642		19.2833	0.000887	19.2833	0.001016	19.2833	0.00077	19.2833	0.000929		19.2833	0.000887	19.2833	0.001083	19.2833	0.00077	19.2833	0.000467		19.2833	0.000887	19.2833	0.00107	19.2833	0.00077	19.2833	0.000862
	19.3	0.0125	19.3	0.008665	19.3	0.01813		19.3	0.009617	19.3	0.021429	19.3	0.018883		19.3	0.00093	19.3	0.001009	19.3	0.000743	19.3	0.000934		19.3	0.00093	19.3	0.001064	19.3	0.000743	19.3	0.000468		19.3	0.00093	19.3	0.001029	19.3	0.000743	19.3	0.000895
	19.3167	0.012794	19.3167	0.009338	19.3167	0.019837		19.3167	0.010938	19.3167	0.021178	19.3167	0.018394		19.3167	0.000903	19.3167	0.001024	19.3167	0.000756	19.3167	0.000916		19.3167	0.000903	19.3167	0.001061	19.3167	0.000756	19.3167	0.000503		19.3167	0.000903	19.3167	0.001025	19.3167	0.000756	19.3167	0.000876
	19.3333	0.012434	19.3333	0.009691	19.3333	0.021747		19.3333	0.011984	19.3333	0.020356	19.3333	0.017468		19.3333	0.000898	19.3333	0.001002	19.3333	0.000752	19.3333	0.000946		19.3333	0.000898	19.3333	0.001022	19.3333	0.000752	19.3333	0.000484		19.3333	0.000898	19.3333	0.000988	19.3333	0.000752	19.3333	0.000867
	19.35	0.011669	19.35	0.009637	19.35	0.023432		19.35	0.012793	19.35	0.019217	19.35	0.016334		19.35	0.000892	19.35	0.00099	19.35	0.000746	19.35	0.00094		19.35	0.000892	19.35	0.001	19.35	0.000746	19.35	0.00052		19.35	0.000892	19.35	0.000991	19.35	0.000746	19.35	0.000894
	19.3667	0.010517	19.3667	0.009201	19.3667	0.024586		19.3667	0.012977	19.3667	0.018178	19.3667	0.015346		19.3667	0.000944	19.3667	0.001001	19.3667	0.000767	19.3667	0.000957		19.3667	0.000944	19.3667	0.001024	19.3667	0.000767	19.3667	0.000478		19.3667	0.000944	19.3667	0.00106	19.3667	0.000767	19.3667	0.00088
	19.3833	0.009268	19.3833	0.008502	19.3833	0.024884		19.3833	0.01285	19.3833	0.017355	19.3833	0.014628		19.3833	0.000911	19.3833	0.001021	19.3833	0.000815	19.3833	0.000928		19.3833	0.000911	19.3833	0.00103	19.3833	0.000815	19.3833	0.000513		19.3833	0.000911	19.3833	0.001171	19.3833	0.000815	19.3833	0.00084
	19.4	0.008082	19.4	0.007842	19.4	0.02433		19.4	0.012344	19.4	0.016996	19.4	0.014468		19.4	0.000902	19.4	0.001007	19.4	0.000781	19.4	0.000964		19.4	0.000902	19.4	0.001093	19.4	0.000781	19.4	0.000517		19.4	0.000902	19.4	0.001303	19.4	0.000781	19.4	0.000867
	19.4167	0.007177	19.4167	0.00726	19.4167	0.022973		19.4167	0.011652	19.4167	0.017064	19.4167	0.014872		19.4167	0.000902	19.4167	0.001026	19.4167	0.000788	19.4167	0.000937		19.4167	0.000902	19.4167	0.001219	19.4167	0.000788	19.4167	0.000515		19.4167	0.000902	19.4167	0.001534	19.4167	0.000788	19.4167	0.000862
	19.4333	0.006507	19.4333	0.007102	19.4333	0.021092		19.4333	0.010993	19.4333	0.017406	19.4333	0.015639		19.4333	0.000936	19.4333	0.001019	19.4333	0.000774	19.4333	0.000971		19.4333	0.000936	19.4333	0.001293	19.4333	0.000774	19.4333	0.000514		19.4333	0.000936	19.4333	0.001739	19.4333	0.000774	19.4333	0.000864
	19.45	0.006089	19.45	0.007508	19.45	0.018888		19.45	0.010415	19.45	0.01775	19.45	0.016472		19.45	0.000916	19.45	0.001014	19.45	0.000789	19.45	0.000964		19.45	0.000916	19.45	0.001401	19.45	0.000789	19.45	0.00049		19.45	0.000916	19.45	0.001956	19.45	0.000789	19.45	0.000854
	19.4667	0.005883	19.4667	0.008634	19.4667	0.016712		19.4667	0.010236	19.4667	0.018018	19.4667	0.017087		19.4667	0.000881	19.4667	0.001022	19.4667	0.000778	19.4667	0.00093		19.4667	0.000881	19.4667	0.001453	19.4667	0.000778	19.4667	0.000488		19.4667	0.000881	19.4667	0.002074	19.4667	0.000778	19.4667	0.000837
	19.4833	0.005936	19.4833	0.010371	19.4833	0.014554		19.4833	0.010406	19.4833	0.01806	19.4833	0.017335		19.4833	0.000917	19.4833	0.001055	19.4833	0.000799	19.4833	0.000985		19.4833	0.000917	19.4833	0.001471	19.4833	0.000799	19.4833	0.000515		19.4833	0.000917	19.4833	0.00206	19.4833	0.000799	19.4833	0.000846
	19.5	0.006299	19.5	0.012864	19.5	0.012903		19.5	0.010821	19.5	0.017874	19.5	0.016817		19.5	0.000879	19.5	0.001054	19.5	0.000793	19.5	0.000982		19.5	0.000879	19.5	0.001427	19.5	0.000793	19.5	0.000495		19.5	0.000879	19.5	0.001951	19.5	0.000793	19.5	0.000857
	19.5167	0.006989	19.5167	0.015541	19.5167	0.011617		19.5167	0.011468	19.5167	0.017316	19.5167	0.016084		19.5167	0.000905	19.5167	0.001051	19.5167	0.000778	19.5167	0.000946		19.5167	0.000905	19.5167	0.001387	19.5167	0.000778	19.5167	0.000467		19.5167	0.000905	19.5167	0.001787	19.5167	0.000778	19.5167	0.000833
	19.5333	0.007917	19.5333	0.018195	19.5333	0.010953		19.5333	0.01199	19.5333	0.016606	19.5333	0.015182		19.5333	0.000909	19.5333	0.001084	19.5333	0.000767	19.5333	0.000992		19.5333	0.000909	19.5333	0.001314	19.5333	0.000767	19.5333	0.000502		19.5333	0.000909	19.5333	0.001546	19.5333	0.000767	19.5333	0.000859
	19.55	0.009018	19.55	0.020315	19.55	0.010682		19.55	0.012236	19.55	0.016184	19.55	0.015241		19.55	0.000906	19.55	0.001075	19.55	0.000763	19.55	0.000978		19.55	0.000906	19.55	0.00125	19.55	0.000763	19.55	0.000488		19.55	0.000906	19.55	0.001426	19.55	0.000763	19.55	0.000841
	19.5667	0.010123	19.5667	0.021562	19.5667	0.0109		19.5667	0.01213	19.5667	0.016811	19.5667	0.017731		19.5667	0.000962	19.5667	0.001076	19.5667	0.000783	19.5667	0.000959		19.5667	0.000962	19.5667	0.00121	19.5667	0.000783	19.5667	0.000475		19.5667	0.000962	19.5667	0.001462	19.5667	0.000783	19.5667	0.000853
	19.5833	0.010906	19.5833	0.021856	19.5833	0.011505		19.5833	0.011751	19.5833	0.020026	19.5833	0.025737		19.5833	0.000871	19.5833	0.001063	19.5833	0.000757	19.5833	0.000968		19.5833	0.000871	19.5833	0.001219	19.5833	0.000757	19.5833	0.000506		19.5833	0.000871	19.5833	0.001594	19.5833	0.000757	19.5833	0.000841
	19.6	0.01134	19.6	0.021562	19.6	0.012488		19.6	0.011071	19.6	0.029062	19.6	0.043283		19.6	0.000747	19.6	0.001054	19.6	0.000779	19.6	0.000958		19.6	0.000747	19.6	0.001298	19.6	0.000779	19.6	0.00049		19.6	0.000747	19.6	0.001836	19.6	0.000779	19.6	0.000855
	19.6167	0.011229	19.6167	0.020513	19.6167	0.013637		19.6167	0.010427	19.6167	0.04809	19.6167	0.074709		19.6167	0.000873	19.6167	0.001122	19.6167	0.000753	19.6167	0.000977		19.6167	0.000873	19.6167	0.001397	19.6167	0.000753	19.6167	0.000474		19.6167	0.000873	19.6167	0.002142	19.6167	0.000753	19.6167	0.000838
	19.6333	0.010803	19.6333	0.019087	19.6333	0.014761		19.6333	0.010561	19.6333	0.080458	19.6333	0.122379		19.6333	0.000889	19.6333	0.001125	19.6333	0.000773	19.6333	0.001006		19.6333	0.000889	19.6333	0.001454	19.6333	0.000773	19.6333	0.000484		19.6333	0.000889	19.6333	0.002336	19.6333	0.000773	19.6333	0.000875
	19.65	0.01009	19.65	0.017843	19.65	0.015867		19.65	0.012312	19.65	0.127751	19.65	0.184426		19.65	0.000879	19.65	0.001167	19.65	0.000761	19.65	0.000941		19.65	0.000879	19.65	0.001536	19.65	0.000761	19.65	0.000485		19.65	0.000879	19.65	0.002471	19.65	0.000761	19.65	0.000834
	19.6667	0.009281	19.6667	0.016506	19.6667	0.016598		19.6667	0.017537	19.6667	0.186156	19.6667	0.254269		19.6667	0.000883	19.6667	0.001199	19.6667	0.00076	19.6667	0.001004		19.6667	0.000883	19.6667	0.001501	19.6667	0.00076	19.6667	0.000476		19.6667	0.000883	19.6667	0.002414	19.6667	0.00076	19.6667	0.000832
	19.6833	0.008587	19.6833	0.015212	19.6833	0.016835		19.6833	0.028156	19.6833	0.24766	19.6833	0.321658		19.6833	0.000851	19.6833	0.001222	19.6833	0.000741	19.6833	0.000986		19.6833	0.000851	19.6833	0.001411	19.6833	0.000741	19.6833	0.000489		19.6833	0.000851	19.6833	0.002218	19.6833	0.000741	19.6833	0.000897
	19.7	0.008113	19.7	0.013737	19.7	0.016601		19.7	0.046298	19.7	0.302645	19.7	0.374899		19.7	0.000858	19.7	0.001195	19.7	0.000773	19.7	0.000969		19.7	0.000858	19.7	0.001355	19.7	0.000773	19.7	0.000511		19.7	0.000858	19.7	0.001943	19.7	0.000773	19.7	0.000877
	19.7167	0.007806	19.7167	0.012137	19.7167	0.016009		19.7167	0.073351	19.7167	0.341238	19.7167	0.403913		19.7167	0.000863	19.7167	0.001211	19.7167	0.000761	19.7167	0.000999		19.7167	0.000863	19.7167	0.001267	19.7167	0.000761	19.7167	0.000498		19.7167	0.000863	19.7167	0.001682	19.7167	0.000761	19.7167	0.000887
	19.7333	0.007622	19.7333	0.010436	19.7333	0.014972		19.7333	0.10902	19.7333	0.356808	19.7333	0.40278		19.7333	0.000899	19.7333	0.001199	19.7333	0.00076	19.7333	0.000987		19.7333	0.000899	19.7333	0.001185	19.7333	0.00076	19.7333	0.000496		19.7333	0.000899	19.7333	0.001432	19.7333	0.00076	19.7333	0.000931
	19.75	0.007463	19.75	0.009105	19.75	0.01394		19.75	0.150774	19.75	0.347736	19.75	0.372665		19.75	0.000921	19.75	0.001171	19.75	0.000764	19.75	0.000996		19.75	0.000921	19.75	0.001117	19.75	0.000764	19.75	0.000503		19.75	0.000921	19.75	0.001254	19.75	0.000764	19.75	0.000906
	19.7667	0.007307	19.7667	0.008012	19.7667	0.013147		19.7667	0.194268	19.7667	0.316468	19.7667	0.320837		19.7667	0.000939	19.7667	0.001171	19.7667	0.000757	19.7667	0.001039		19.7667	0.000939	19.7667	0.001087	19.7667	0.000757	19.7667	0.000501		19.7667	0.000939	19.7667	0.001158	19.7667	0.000757	19.7667	0.000931
	19.7833	0.007117	19.7833	0.007194	19.7833	0.012658		19.7833	0.233425	19.7833	0.269707	19.7833	0.25774		19.7833	0.000965	19.7833	0.001194	19.7833	0.000792	19.7833	0.001021		19.7833	0.000965	19.7833	0.001102	19.7833	0.000792	19.7833	0.000509		19.7833	0.000965	19.7833	0.001098	19.7833	0.000792	19.7833	0.000912
	19.8	0.006877	19.8	0.006512	19.8	0.012404		19.8	0.260761	19.8	0.215681	19.8	0.194151		19.8	0.000964	19.8	0.001211	19.8	0.000837	19.8	0.00108		19.8	0.000964	19.8	0.001078	19.8	0.000837	19.8	0.000511		19.8	0.000964	19.8	0.001087	19.8	0.000837	19.8	0.000947
	19.8167	0.006603	19.8167	0.005962	19.8167	0.012433		19.8167	0.270537	19.8167	0.162524	19.8167	0.138483		19.8167	0.000981	19.8167	0.001213	19.8167	0.000802	19.8167	0.001089		19.8167	0.000981	19.8167	0.001134	19.8167	0.000802	19.8167	0.000538		19.8167	0.000981	19.8167	0.001128	19.8167	0.000802	19.8167	0.000912
	19.8333	0.006333	19.8333	0.00549	19.8333	0.012247		19.8333	0.259517	19.8333	0.1166	19.8333	0.095219		19.8333	0.000986	19.8333	0.001188	19.8333	0.000815	19.8333	0.001074		19.8333	0.000986	19.8333	0.001079	19.8333	0.000815	19.8333	0.00053		19.8333	0.000986	19.8333	0.001142	19.8333	0.000815	19.8333	0.000932
	19.85	0.006261	19.85	0.005126	19.85	0.012112		19.85	0.229645	19.85	0.080904	19.85	0.066039		19.85	0.00094	19.85	0.001143	19.85	0.000796	19.85	0.001105		19.85	0.00094	19.85	0.001084	19.85	0.000796	19.85	0.000534		19.85	0.00094	19.85	0.001135	19.85	0.000796	19.85	0.000894
	19.8667	0.006245	19.8667	0.00491	19.8667	0.011973		19.8667	0.187511	19.8667	0.056505	19.8667	0.05006		19.8667	0.000954	19.8667	0.001139	19.8667	0.00079	19.8667	0.001079		19.8667	0.000954	19.8667	0.001075	19.8667	0.00079	19.8667	0.000525		19.8667	0.000954	19.8667	0.001141	19.8667	0.00079	19.8667	0.000914
	19.8833	0.006356	19.8833	0.004908	19.8833	0.011759		19.8833	0.141802	19.8833	0.042536	19.8833	0.045518		19.8833	0.000916	19.8833	0.001105	19.8833	0.000786	19.8833	0.001048		19.8833	0.000916	19.8833	0.00107	19.8833	0.000786	19.8833	0.000509		19.8833	0.000916	19.8833	0.001142	19.8833	0.000786	19.8833	0.000918
	19.9	0.006556	19.9	0.005101	19.9	0.011497		19.9	0.100483	19.9	0.037206	19.9	0.049555		19.9	0.000917	19.9	0.001105	19.9	0.000763	19.9	0.001035		19.9	0.000917	19.9	0.001082	19.9	0.000763	19.9	0.000521		19.9	0.000917	19.9	0.001216	19.9	0.000763	19.9	0.00092
	19.9167	0.006876	19.9167	0.0055	19.9167	0.011253		19.9167	0.067811	19.9167	0.038112	19.9167	0.059154		19.9167	0.000889	19.9167	0.001069	19.9167	0.000744	19.9167	0.000987		19.9167	0.000889	19.9167	0.00108	19.9167	0.000744	19.9167	0.000519		19.9167	0.000889	19.9167	0.001263	19.9167	0.000744	19.9167	0.000917
	19.9333	0.00716	19.9333	0.006021	19.9333	0.011023		19.9333	0.04558	19.9333	0.042908	19.9333	0.070917		19.9333	0.000919	19.9333	0.001064	19.9333	0.000772	19.9333	0.000998		19.9333	0.000919	19.9333	0.001115	19.9333	0.000772	19.9333	0.000498		19.9333	0.000919	19.9333	0.001376	19.9333	0.000772	19.9333	0.00091
	19.95	0.007504	19.95	0.00655	19.95	0.010863		19.95	0.033092	19.95	0.048794	19.95	0.081556		19.95	0.000934	19.95	0.001045	19.95	0.000767	19.95	0.000992		19.95	0.000934	19.95	0.001137	19.95	0.000767	19.95	0.000506		19.95	0.000934	19.95	0.001689	19.95	0.000767	19.95	0.000894
	19.9667	0.007717	19.9667	0.007087	19.9667	0.01071		19.9667	0.02841	19.9667	0.053956	19.9667	0.08841		19.9667	0.000899	19.9667	0.001046	19.9667	0.00077	19.9667	0.000964		19.9667	0.000899	19.9667	0.001213	19.9667	0.00077	19.9667	0.000517		19.9667	0.000899	19.9667	0.002426	19.9667	0.00077	19.9667	0.000916
	19.9833	0.007848	19.9833	0.007526	19.9833	0.010812		19.9833	0.029649	19.9833	0.056991	19.9833	0.089705		19.9833	0.000925	19.9833	0.001049	19.9833	0.000802	19.9833	0.000918		19.9833	0.000925	19.9833	0.001346	19.9833	0.000802	19.9833	0.000504		19.9833	0.000925	19.9833	0.003938	19.9833	0.000802	19.9833	0.000921
	20	0.00791	20	0.007866	20	0.010953		20	0.034791	20	0.057102	20	0.085048		20	0.000906	20	0.001053	20	0.000803	20	0.000843		20	0.000906	20	0.00155	20	0.000803	20	0.000555		20	0.000906	20	0.006229	20	0.000803	20	0.000909
	20.0167	0.007938	20.0167	0.007961	20.0167	0.011217		20.0167	0.041934	20.0167	0.054663	20.0167	0.075592		20.0167	0.000929	20.0167	0.001053	20.0167	0.000842	20.0167	0.001006		20.0167	0.000929	20.0167	0.001666	20.0167	0.000842	20.0167	0.000511		20.0167	0.000929	20.0167	0.008971	20.0167	0.000842	20.0167	0.000926
	20.0333	0.007709	20.0333	0.007916	20.0333	0.011383		20.0333	0.04923	20.0333	0.05011	20.0333	0.063103		20.0333	0.000956	20.0333	0.001082	20.0333	0.000853	20.0333	0.000989		20.0333	0.000956	20.0333	0.001839	20.0333	0.000853	20.0333	0.000533		20.0333	0.000956	20.0333	0.011148	20.0333	0.000853	20.0333	0.000929
	20.05	0.007525	20.05	0.007749	20.05	0.011253		20.05	0.055054	20.05	0.044329	20.05	0.050077		20.05	0.000942	20.05	0.001069	20.05	0.000888	20.05	0.001025		20.05	0.000942	20.05	0.001973	20.05	0.000888	20.05	0.000557		20.05	0.000942	20.05	0.011985	20.05	0.000888	20.05	0.000935
	20.0667	0.007383	20.0667	0.007484	20.0667	0.011062		20.0667	0.057996	20.0667	0.038372	20.0667	0.038243		20.0667	0.000955	20.0667	0.001091	20.0667	0.000886	20.0667	0.001081		20.0667	0.000955	20.0667	0.002333	20.0667	0.000886	20.0667	0.000563		20.0667	0.000955	20.0667	0.011142	20.0667	0.000886	20.0667	0.000954
	20.0833	0.007335	20.0833	0.007281	20.0833	0.01066		20.0833	0.057092	20.0833	0.032759	20.0833	0.028654		20.0833	0.000965	20.0833	0.001139	20.0833	0.000912	20.0833	0.001008		20.0833	0.000965	20.0833	0.003046	20.0833	0.000912	20.0833	0.00057		20.0833	0.000965	20.0833	0.009149	20.0833	0.000912	20.0833	0.000961
	20.1	0.007522	20.1	0.007062	20.1	0.010255		20.1	0.052511	20.1	0.027949	20.1	0.021633		20.1	0.000988	20.1	0.001233	20.1	0.000936	20.1	0.001025		20.1	0.000988	20.1	0.004106	20.1	0.000936	20.1	0.000571		20.1	0.000988	20.1	0.00682	20.1	0.000936	20.1	0.000952
	20.1167	0.007955	20.1167	0.00711	20.1167	0.010033		20.1167	0.045198	20.1167	0.024094	20.1167	0.017041		20.1167	0.001002	20.1167	0.001306	20.1167	0.00095	20.1167	0.001025		20.1167	0.001002	20.1167	0.005648	20.1167	0.00095	20.1167	0.000561		20.1167	0.001002	20.1167	0.004872	20.1167	0.00095	20.1167	0.000989
	20.1333	0.008457	20.1333	0.007387	20.1333	0.009823		20.1333	0.0368	20.1333	0.021041	20.1333	0.014336		20.1333	0.000993	20.1333	0.001472	20.1333	0.000893	20.1333	0.001018		20.1333	0.000993	20.1333	0.007329	20.1333	0.000893	20.1333	0.000586		20.1333	0.000993	20.1333	0.003422	20.1333	0.000893	20.1333	0.001019
	20.15	0.008999	20.15	0.007952	20.15	0.009829		20.15	0.028971	20.15	0.018691	20.15	0.012796		20.15	0.000975	20.15	0.001585	20.15	0.00088	20.15	0.001028		20.15	0.000975	20.15	0.008733	20.15	0.00088	20.15	0.000623		20.15	0.000975	20.15	0.002567	20.15	0.00088	20.15	0.001092
	20.1667	0.009453	20.1667	0.008828	20.1667	0.009672		20.1667	0.022346	20.1667	0.016964	20.1667	0.012061		20.1667	0.000996	20.1667	0.001675	20.1667	0.000869	20.1667	0.001015		20.1667	0.000996	20.1667	0.009498	20.1667	0.000869	20.1667	0.0006		20.1667	0.000996	20.1667	0.00204	20.1667	0.000869	20.1667	0.001125
	20.1833	0.009662	20.1833	0.009852	20.1833	0.009616		20.1833	0.017467	20.1833	0.015694	20.1833	0.011726		20.1833	0.00099	20.1833	0.001693	20.1833	0.000855	20.1833	0.000967		20.1833	0.00099	20.1833	0.009348	20.1833	0.000855	20.1833	0.000598		20.1833	0.00099	20.1833	0.001749	20.1833	0.000855	20.1833	0.001138
	20.2	0.009458	20.2	0.010983	20.2	0.00942		20.2	0.01403	20.2	0.014723	20.2	0.011541		20.2	0.000969	20.2	0.001619	20.2	0.00084	20.2	0.000996		20.2	0.000969	20.2	0.00839	20.2	0.00084	20.2	0.000631		20.2	0.000969	20.2	0.001504	20.2	0.00084	20.2	0.001136
	20.2167	0.009002	20.2167	0.012141	20.2167	0.009239		20.2167	0.011734	20.2167	0.014018	20.2167	0.01119		20.2167	0.000966	20.2167	0.001539	20.2167	0.00083	20.2167	0.001025		20.2167	0.000966	20.2167	0.006869	20.2167	0.00083	20.2167	0.00063		20.2167	0.000966	20.2167	0.001368	20.2167	0.00083	20.2167	0.001149
	20.2333	0.008261	20.2333	0.013088	20.2333	0.008899		20.2333	0.01027	20.2333	0.0134	20.2333	0.010891		20.2333	0.000958	20.2333	0.001424	20.2333	0.000854	20.2333	0.00103		20.2333	0.000958	20.2333	0.005223	20.2333	0.000854	20.2333	0.000641		20.2333	0.000958	20.2333	0.001299	20.2333	0.000854	20.2333	0.001076
	20.25	0.007447	20.25	0.014108	20.25	0.008613		20.25	0.009264	20.25	0.012939	20.25	0.010551		20.25	0.000924	20.25	0.001315	20.25	0.000857	20.25	0.001021		20.25	0.000924	20.25	0.003843	20.25	0.000857	20.25	0.000668		20.25	0.000924	20.25	0.001181	20.25	0.000857	20.25	0.001034
	20.2667	0.006822	20.2667	0.015232	20.2667	0.008294		20.2667	0.008584	20.2667	0.012715	20.2667	0.010392		20.2667	0.000935	20.2667	0.001225	20.2667	0.000806	20.2667	0.001049		20.2667	0.000935	20.2667	0.002843	20.2667	0.000806	20.2667	0.00064		20.2667	0.000935	20.2667	0.001131	20.2667	0.000806	20.2667	0.000954
	20.2833	0.006503	20.2833	0.016396	20.2833	0.008145		20.2833	0.008152	20.2833	0.012694	20.2833	0.010361		20.2833	0.000908	20.2833	0.001156	20.2833	0.00079	20.2833	0.001024		20.2833	0.000908	20.2833	0.002154	20.2833	0.00079	20.2833	0.000619		20.2833	0.000908	20.2833	0.001094	20.2833	0.00079	20.2833	0.00092
	20.3	0.006171	20.3	0.017414	20.3	0.008025		20.3	0.007852	20.3	0.012987	20.3	0.010469		20.3	0.000915	20.3	0.001101	20.3	0.000806	20.3	0.000989		20.3	0.000915	20.3	0.001729	20.3	0.000806	20.3	0.000598		20.3	0.000915	20.3	0.001085	20.3	0.000806	20.3	0.000898
	20.3167	0.006074	20.3167	0.018161	20.3167	0.008094		20.3167	0.007583	20.3167	0.013464	20.3167	0.010715		20.3167	0.000918	20.3167	0.001096	20.3167	0.00086	20.3167	0.000983		20.3167	0.000918	20.3167	0.001537	20.3167	0.00086	20.3167	0.000559		20.3167	0.000918	20.3167	0.001106	20.3167	0.00086	20.3167	0.000886
	20.3333	0.006063	20.3333	0.018291	20.3333	0.00823		20.3333	0.007402	20.3333	0.014116	20.3333	0.011046		20.3333	0.00091	20.3333	0.001091	20.3333	0.000824	20.3333	0.000977		20.3333	0.00091	20.3333	0.001389	20.3333	0.000824	20.3333	0.000529		20.3333	0.00091	20.3333	0.001097	20.3333	0.000824	20.3333	0.000901
	20.35	0.005996	20.35	0.017449	20.35	0.008422		20.35	0.007517	20.35	0.014712	20.35	0.011306		20.35	0.00091	20.35	0.001112	20.35	0.000824	20.35	0.001014		20.35	0.00091	20.35	0.001359	20.35	0.000824	20.35	0.000549		20.35	0.00091	20.35	0.001112	20.35	0.000824	20.35	0.000884
	20.3667	0.006042	20.3667	0.015844	20.3667	0.008582		20.3667	0.007601	20.3667	0.015201	20.3667	0.011616		20.3667	0.000917	20.3667	0.001105	20.3667	0.000821	20.3667	0.00097		20.3667	0.000917	20.3667	0.001333	20.3667	0.000821	20.3667	0.00055		20.3667	0.000917	20.3667	0.001134	20.3667	0.000821	20.3667	0.000922
	20.3833	0.006018	20.3833	0.013644	20.3833	0.00876		20.3833	0.008043	20.3833	0.015458	20.3833	0.011744		20.3833	0.00092	20.3833	0.001129	20.3833	0.000822	20.3833	0.000965		20.3833	0.00092	20.3833	0.001382	20.3833	0.000822	20.3833	0.000551		20.3833	0.00092	20.3833	0.001142	20.3833	0.000822	20.3833	0.000881
	20.4	0.005939	20.4	0.01131	20.4	0.008827		20.4	0.008637	20.4	0.015413	20.4	0.011733		20.4	0.000911	20.4	0.00111	20.4	0.000854	20.4	0.000982		20.4	0.000911	20.4	0.001454	20.4	0.000854	20.4	0.000547		20.4	0.000911	20.4	0.001213	20.4	0.000854	20.4	0.000906
	20.4167	0.005975	20.4167	0.009201	20.4167	0.008736		20.4167	0.00939	20.4167	0.015096	20.4167	0.011751		20.4167	0.000892	20.4167	0.001192	20.4167	0.000854	20.4167	0.00097		20.4167	0.000892	20.4167	0.001577	20.4167	0.000854	20.4167	0.000534		20.4167	0.000892	20.4167	0.001302	20.4167	0.000854	20.4167	0.000898
	20.4333	0.006147	20.4333	0.007579	20.4333	0.008606		20.4333	0.010226	20.4333	0.014517	20.4333	0.011679		20.4333	0.00094	20.4333	0.001238	20.4333	0.000868	20.4333	0.000988		20.4333	0.00094	20.4333	0.001749	20.4333	0.000868	20.4333	0.000536		20.4333	0.00094	20.4333	0.001406	20.4333	0.000868	20.4333	0.000917
	20.45	0.006353	20.45	0.006566	20.45	0.008502		20.45	0.010897	20.45	0.013906	20.45	0.011622		20.45	0.000921	20.45	0.001338	20.45	0.000834	20.45	0.001007		20.45	0.000921	20.45	0.001877	20.45	0.000834	20.45	0.000543		20.45	0.000921	20.45	0.001554	20.45	0.000834	20.45	0.0009
	20.4667	0.006687	20.4667	0.005985	20.4667	0.008472		20.4667	0.011366	20.4667	0.013227	20.4667	0.011352		20.4667	0.000945	20.4667	0.001599	20.4667	0.000822	20.4667	0.001005		20.4667	0.000945	20.4667	0.001961	20.4667	0.000822	20.4667	0.000561		20.4667	0.000945	20.4667	0.001753	20.4667	0.000822	20.4667	0.000937
	20.4833	0.007124	20.4833	0.005782	20.4833	0.008513		20.4833	0.011504	20.4833	0.012644	20.4833	0.010985		20.4833	0.000917	20.4833	0.001943	20.4833	0.000845	20.4833	0.001026		20.4833	0.000917	20.4833	0.002032	20.4833	0.000845	20.4833	0.00052		20.4833	0.000917	20.4833	0.002149	20.4833	0.000845	20.4833	0.000919
	20.5	0.007525	20.5	0.005698	20.5	0.008701		20.5	0.011216	20.5	0.012037	20.5	0.010487		20.5	0.000949	20.5	0.002498	20.5	0.000843	20.5	0.001015		20.5	0.000949	20.5	0.002138	20.5	0.000843	20.5	0.000574		20.5	0.000949	20.5	0.002955	20.5	0.000843	20.5	0.000937
	20.5167	0.007846	20.5167	0.005715	20.5167	0.008989		20.5167	0.0107	20.5167	0.011589	20.5167	0.009888		20.5167	0.00093	20.5167	0.00313	20.5167	0.000837	20.5167	0.001025		20.5167	0.00093	20.5167	0.002322	20.5167	0.000837	20.5167	0.000575		20.5167	0.00093	20.5167	0.004821	20.5167	0.000837	20.5167	0.000955
	20.5333	0.008015	20.5333	0.005698	20.5333	0.009233		20.5333	0.009763	20.5333	0.011341	20.5333	0.009373		20.5333	0.000962	20.5333	0.003749	20.5333	0.000873	20.5333	0.001027		20.5333	0.000962	20.5333	0.00296	20.5333	0.000873	20.5333	0.000566		20.5333	0.000962	20.5333	0.008774	20.5333	0.000873	20.5333	0.000964
	20.55	0.00814	20.55	0.00558	20.55	0.009409		20.55	0.008807	20.55	0.011245	20.55	0.009017		20.55	0.000949	20.55	0.00456	20.55	0.000871	20.55	0.001038		20.55	0.000949	20.55	0.004146	20.55	0.000871	20.55	0.000602		20.55	0.000949	20.55	0.015652	20.55	0.000871	20.55	0.000971
	20.5667	0.008284	20.5667	0.005377	20.5667	0.009496		20.5667	0.007808	20.5667	0.011393	20.5667	0.008833		20.5667	0.000969	20.5667	0.00573	20.5667	0.000897	20.5667	0.001065		20.5667	0.000969	20.5667	0.006099	20.5667	0.000897	20.5667	0.000571		20.5667	0.000969	20.5667	0.025993	20.5667	0.000897	20.5667	0.000975
	20.5833	0.008285	20.5833	0.005201	20.5833	0.009544		20.5833	0.007178	20.5833	0.011595	20.5833	0.009005		20.5833	0.000981	20.5833	0.007471	20.5833	0.000956	20.5833	0.001056		20.5833	0.000981	20.5833	0.008599	20.5833	0.000956	20.5833	0.000661		20.5833	0.000981	20.5833	0.038715	20.5833	0.000956	20.5833	0.000979
	20.6	0.008475	20.6	0.005153	20.6	0.009622		20.6	0.006634	20.6	0.011983	20.6	0.009367		20.6	0.000983	20.6	0.00976	20.6	0.000957	20.6	0.001043		20.6	0.000983	20.6	0.0112	20.6	0.000957	20.6	0.000599		20.6	0.000983	20.6	0.051348	20.6	0.000957	20.6	0.000966
	20.6167	0.008765	20.6167	0.00517	20.6167	0.009831		20.6167	0.006346	20.6167	0.012474	20.6167	0.009781		20.6167	0.001011	20.6167	0.011892	20.6167	0.001	20.6167	0.001058		20.6167	0.001011	20.6167	0.013196	20.6167	0.001	20.6167	0.000582		20.6167	0.001011	20.6167	0.060518	20.6167	0.001	20.6167	0.000979
	20.6333	0.009128	20.6333	0.005384	20.6333	0.010091		20.6333	0.00625	20.6333	0.012928	20.6333	0.010275		20.6333	0.001008	20.6333	0.013147	20.6333	0.000993	20.6333	0.001079		20.6333	0.001008	20.6333	0.013929	20.6333	0.000993	20.6333	0.000625		20.6333	0.001008	20.6333	0.063154	20.6333	0.000993	20.6333	0.000962
	20.65	0.009445	20.65	0.005662	20.65	0.010398		20.65	0.006296	20.65	0.013386	20.65	0.01067		20.65	0.000999	20.65	0.013052	20.65	0.000963	20.65	0.001102		20.65	0.000999	20.65	0.01313	20.65	0.000963	20.65	0.000633		20.65	0.000999	20.65	0.05837	20.65	0.000963	20.65	0.000977
	20.6667	0.009706	20.6667	0.006033	20.6667	0.010806		20.6667	0.00653	20.6667	0.013692	20.6667	0.010837		20.6667	0.000992	20.6667	0.011518	20.6667	0.000988	20.6667	0.0011		20.6667	0.000992	20.6667	0.011061	20.6667	0.000988	20.6667	0.000598		20.6667	0.000992	20.6667	0.047934	20.6667	0.000988	20.6667	0.000965
	20.6833	0.009767	20.6833	0.006351	20.6833	0.01108		20.6833	0.006755	20.6833	0.013806	20.6833	0.010741		20.6833	0.001	20.6833	0.009069	20.6833	0.000964	20.6833	0.001056		20.6833	0.001	20.6833	0.008444	20.6833	0.000964	20.6833	0.000604		20.6833	0.001	20.6833	0.035376	20.6833	0.000964	20.6833	0.000997
	20.7	0.009708	20.7	0.006625	20.7	0.011197		20.7	0.007049	20.7	0.013754	20.7	0.010484		20.7	0.000999	20.7	0.006573	20.7	0.000924	20.7	0.001067		20.7	0.000999	20.7	0.006002	20.7	0.000924	20.7	0.000616		20.7	0.000999	20.7	0.023895	20.7	0.000924	20.7	0.000973
	20.7167	0.009562	20.7167	0.006876	20.7167	0.011126		20.7167	0.007446	20.7167	0.013478	20.7167	0.009941		20.7167	0.000952	20.7167	0.004509	20.7167	0.000919	20.7167	0.001047		20.7167	0.000952	20.7167	0.004126	20.7167	0.000919	20.7167	0.000617		20.7167	0.000952	20.7167	0.015045	20.7167	0.000919	20.7167	0.001013
	20.7333	0.009369	20.7333	0.006999	20.7333	0.010948		20.7333	0.007672	20.7333	0.013135	20.7333	0.009446		20.7333	0.000967	20.7333	0.003087	20.7333	0.00091	20.7333	0.001036		20.7333	0.000967	20.7333	0.00283	20.7333	0.00091	20.7333	0.000598		20.7333	0.000967	20.7333	0.00921	20.7333	0.00091	20.7333	0.000964
	20.75	0.009187	20.75	0.007209	20.75	0.010656		20.75	0.007858	20.75	0.012795	20.75	0.008968		20.75	0.000949	20.75	0.002219	20.75	0.000926	20.75	0.001045		20.75	0.000949	20.75	0.00204	20.75	0.000926	20.75	0.000566		20.75	0.000949	20.75	0.005582	20.75	0.000926	20.75	0.001
	20.7667	0.009127	20.7667	0.007343	20.7667	0.010482		20.7667	0.007793	20.7667	0.012521	20.7667	0.008669		20.7667	0.000964	20.7667	0.001767	20.7667	0.000868	20.7667	0.00103		20.7667	0.000964	20.7667	0.001631	20.7667	0.000868	20.7667	0.000572		20.7667	0.000964	20.7667	0.003557	20.7667	0.000868	20.7667	0.000998
	20.7833	0.00918	20.7833	0.007519	20.7833	0.010376		20.7833	0.007546	20.7833	0.012296	20.7833	0.008387		20.7833	0.000962	20.7833	0.001448	20.7833	0.000918	20.7833	0.00105		20.7833	0.000962	20.7833	0.001371	20.7833	0.000918	20.7833	0.000582		20.7833	0.000962	20.7833	0.00247	20.7833	0.000918	20.7833	0.000998
	20.8	0.009393	20.8	0.007568	20.8	0.010384		20.8	0.007261	20.8	0.012223	20.8	0.008377		20.8	0.00099	20.8	0.001334	20.8	0.000891	20.8	0.00104		20.8	0.00099	20.8	0.0013	20.8	0.000891	20.8	0.000616		20.8	0.00099	20.8	0.00188	20.8	0.000891	20.8	0.000984
	20.8167	0.009626	20.8167	0.007564	20.8167	0.010585		20.8167	0.006941	20.8167	0.012191	20.8167	0.008522		20.8167	0.001008	20.8167	0.001273	20.8167	0.000881	20.8167	0.001061		20.8167	0.001008	20.8167	0.001237	20.8167	0.000881	20.8167	0.000574		20.8167	0.001008	20.8167	0.001621	20.8167	0.000881	20.8167	0.001021
	20.8333	0.009855	20.8333	0.007568	20.8333	0.010789		20.8333	0.006659	20.8333	0.012312	20.8333	0.00889		20.8333	0.000981	20.8333	0.001223	20.8333	0.000896	20.8333	0.001062		20.8333	0.000981	20.8333	0.001272	20.8333	0.000896	20.8333	0.000577		20.8333	0.000981	20.8333	0.001465	20.8333	0.000896	20.8333	0.000991
	20.85	0.009999	20.85	0.007353	20.85	0.011203		20.85	0.006409	20.85	0.012569	20.85	0.009389		20.85	0.001007	20.85	0.001234	20.85	0.000928	20.85	0.001061		20.85	0.001007	20.85	0.001362	20.85	0.000928	20.85	0.000608		20.85	0.001007	20.85	0.001383	20.85	0.000928	20.85	0.000988
	20.8667	0.009974	20.8667	0.007041	20.8667	0.011527		20.8667	0.006272	20.8667	0.012788	20.8667	0.010227		20.8667	0.001009	20.8667	0.001225	20.8667	0.000936	20.8667	0.001081		20.8667	0.001009	20.8667	0.001515	20.8667	0.000936	20.8667	0.000581		20.8667	0.001009	20.8667	0.001471	20.8667	0.000936	20.8667	0.001023
	20.8833	0.00985	20.8833	0.006808	20.8833	0.01173		20.8833	0.006202	20.8833	0.013144	20.8833	0.011364		20.8833	0.001024	20.8833	0.001255	20.8833	0.000949	20.8833	0.001085		20.8833	0.001024	20.8833	0.00194	20.8833	0.000949	20.8833	0.000605		20.8833	0.001024	20.8833	0.001741	20.8833	0.000949	20.8833	0.000982
	20.9	0.00948	20.9	0.006344	20.9	0.011753		20.9	0.006316	20.9	0.013647	20.9	0.012869		20.9	0.001062	20.9	0.001369	20.9	0.000961	20.9	0.001093		20.9	0.001062	20.9	0.002892	20.9	0.000961	20.9	0.000605		20.9	0.001062	20.9	0.002366	20.9	0.000961	20.9	0.001013
	20.9167	0.008852	20.9167	0.005866	20.9167	0.011597		20.9167	0.006463	20.9167	0.014171	20.9167	0.014675		20.9167	0.001087	20.9167	0.001558	20.9167	0.001035	20.9167	0.001091		20.9167	0.001087	20.9167	0.004602	20.9167	0.001035	20.9167	0.000617		20.9167	0.001087	20.9167	0.003594	20.9167	0.001035	20.9167	0.001033
	20.9333	0.008394	20.9333	0.005506	20.9333	0.011148		20.9333	0.006896	20.9333	0.014729	20.9333	0.016521		20.9333	0.001139	20.9333	0.001908	20.9333	0.001087	20.9333	0.00113		20.9333	0.001139	20.9333	0.00736	20.9333	0.001087	20.9333	0.000621		20.9333	0.001139	20.9333	0.005626	20.9333	0.001087	20.9333	0.001072
	20.95	0.007839	20.95	0.005215	20.95	0.010621		20.95	0.007478	20.95	0.015177	20.95	0.018266		20.95	0.001202	20.95	0.002427	20.95	0.001176	20.95	0.001173		20.95	0.001202	20.95	0.011098	20.95	0.001176	20.95	0.000642		20.95	0.001202	20.95	0.008511	20.95	0.001176	20.95	0.001083
	20.9667	0.007341	20.9667	0.004902	20.9667	0.010067		20.9667	0.008173	20.9667	0.015533	20.9667	0.019582		20.9667	0.001239	20.9667	0.003088	20.9667	0.001269	20.9667	0.001229		20.9667	0.001239	20.9667	0.015393	20.9667	0.001269	20.9667	0.000669		20.9667	0.001239	20.9667	0.011827	20.9667	0.001269	20.9667	0.001116
	20.9833	0.00709	20.9833	0.004582	20.9833	0.009524		20.9833	0.008929	20.9833	0.015705	20.9833	0.020295		20.9833	0.001297	20.9833	0.003829	20.9833	0.001386	20.9833	0.001301		20.9833	0.001297	20.9833	0.019356	20.9833	0.001386	20.9833	0.00069		20.9833	0.001297	20.9833	0.01487	20.9833	0.001386	20.9833	0.001139
	21	0.006903	21	0.004423	21	0.009168		21	0.009783	21	0.015647	21	0.020345		21	0.00135	21	0.004378	21	0.001483	21	0.001352		21	0.00135	21	0.021787	21	0.001483	21	0.000721		21	0.00135	21	0.016756	21	0.001483	21	0.001148
	21.0167	0.006786	21.0167	0.004293	21.0167	0.008841		21.0167	0.010618	21.0167	0.015422	21.0167	0.019851		21.0167	0.00142	21.0167	0.004652	21.0167	0.00156	21.0167	0.001393		21.0167	0.00142	21.0167	0.021831	21.0167	0.00156	21.0167	0.00075		21.0167	0.00142	21.0167	0.016849	21.0167	0.00156	21.0167	0.001172
	21.0333	0.006768	21.0333	0.004215	21.0333	0.008636		21.0333	0.011038	21.0333	0.015052	21.0333	0.018955		21.0333	0.001476	21.0333	0.004447	21.0333	0.001601	21.0333	0.00145		21.0333	0.001476	21.0333	0.019466	21.0333	0.001601	21.0333	0.000757		21.0333	0.001476	21.0333	0.01514	21.0333	0.001601	21.0333	0.001171
	21.05	0.006817	21.05	0.004372	21.05	0.008493		21.05	0.01125	21.05	0.014616	21.05	0.017837		21.05	0.001497	21.05	0.00389	21.05	0.001646	21.05	0.001522		21.05	0.001497	21.05	0.015575	21.05	0.001646	21.05	0.000778		21.05	0.001497	21.05	0.012174	21.05	0.001646	21.05	0.001177
	21.0667	0.006939	21.0667	0.004617	21.0667	0.008507		21.0667	0.011154	21.0667	0.014102	21.0667	0.016571		21.0667	0.001517	21.0667	0.00319	21.0667	0.001661	21.0667	0.001523		21.0667	0.001517	21.0667	0.01143	21.0667	0.001661	21.0667	0.000757		21.0667	0.001517	21.0667	0.008941	21.0667	0.001661	21.0667	0.001175
	21.0833	0.00706	21.0833	0.004992	21.0833	0.008607		21.0833	0.010841	21.0833	0.013626	21.0833	0.015251		21.0833	0.001547	21.0833	0.002523	21.0833	0.001611	21.0833	0.001531		21.0833	0.001547	21.0833	0.007962	21.0833	0.001611	21.0833	0.000784		21.0833	0.001547	21.0833	0.006186	21.0833	0.001611	21.0833	0.001177
	21.1	0.007225	21.1	0.005559	21.1	0.008742		21.1	0.010517	21.1	0.013254	21.1	0.014016		21.1	0.001495	21.1	0.002019	21.1	0.001545	21.1	0.001519		21.1	0.001495	21.1	0.005453	21.1	0.001545	21.1	0.000829		21.1	0.001495	21.1	0.004196	21.1	0.001545	21.1	0.001165
	21.1167	0.007445	21.1167	0.006143	21.1167	0.008977		21.1167	0.010135	21.1167	0.012785	21.1167	0.01292		21.1167	0.001448	21.1167	0.001694	21.1167	0.001465	21.1167	0.001485		21.1167	0.001448	21.1167	0.003863	21.1167	0.001465	21.1167	0.000809		21.1167	0.001448	21.1167	0.00297	21.1167	0.001465	21.1167	0.001164
	21.1333	0.007646	21.1333	0.006762	21.1333	0.009198		21.1333	0.009748	21.1333	0.012658	21.1333	0.012127		21.1333	0.001341	21.1333	0.001471	21.1333	0.001363	21.1333	0.001431		21.1333	0.001341	21.1333	0.002954	21.1333	0.001363	21.1333	0.000803		21.1333	0.001341	21.1333	0.002211	21.1333	0.001363	21.1333	0.001152
	21.15	0.008061	21.15	0.007393	21.15	0.009532		21.15	0.009195	21.15	0.012566	21.15	0.011426		21.15	0.001341	21.15	0.001359	21.15	0.001304	21.15	0.001355		21.15	0.001341	21.15	0.002332	21.15	0.001304	21.15	0.000791		21.15	0.001341	21.15	0.001811	21.15	0.001304	21.15	0.001111
	21.1667	0.008729	21.1667	0.007999	21.1667	0.009912		21.1667	0.008804	21.1667	0.01265	21.1667	0.011084		21.1667	0.001283	21.1667	0.00126	21.1667	0.001206	21.1667	0.001313		21.1667	0.001283	21.1667	0.001945	21.1667	0.001206	21.1667	0.000769		21.1667	0.001283	21.1667	0.00158	21.1667	0.001206	21.1667	0.001086
	21.1833	0.009673	21.1833	0.008614	21.1833	0.010372		21.1833	0.008355	21.1833	0.012785	21.1833	0.010936		21.1833	0.0012	21.1833	0.001201	21.1833	0.001189	21.1833	0.001271		21.1833	0.0012	21.1833	0.001731	21.1833	0.001189	21.1833	0.000797		21.1833	0.0012	21.1833	0.001411	21.1833	0.001189	21.1833	0.001102
	21.2	0.01092	21.2	0.009273	21.2	0.011071		21.2	0.007998	21.2	0.013154	21.2	0.011157		21.2	0.001193	21.2	0.001192	21.2	0.001101	21.2	0.00119		21.2	0.001193	21.2	0.00158	21.2	0.001101	21.2	0.00075		21.2	0.001193	21.2	0.001337	21.2	0.001101	21.2	0.001064
	21.2167	0.012154	21.2167	0.01021	21.2167	0.011791		21.2167	0.007713	21.2167	0.0139	21.2167	0.01186		21.2167	0.00113	21.2167	0.001151	21.2167	0.001057	21.2167	0.001174		21.2167	0.00113	21.2167	0.001411	21.2167	0.001057	21.2167	0.000749		21.2167	0.00113	21.2167	0.001272	21.2167	0.001057	21.2167	0.001019
	21.2333	0.01322	21.2333	0.01184	21.2333	0.012584		21.2333	0.00745	21.2333	0.015283	21.2333	0.01348		21.2333	0.001123	21.2333	0.00112	21.2333	0.001019	21.2333	0.001117		21.2333	0.001123	21.2333	0.001389	21.2333	0.001019	21.2333	0.000721		21.2333	0.001123	21.2333	0.001269	21.2333	0.001019	21.2333	0.001019
	21.25	0.013889	21.25	0.014531	21.25	0.013326		21.25	0.007386	21.25	0.017691	21.25	0.016106		21.25	0.001073	21.25	0.001123	21.25	0.000986	21.25	0.0011		21.25	0.001073	21.25	0.001366	21.25	0.000986	21.25	0.000698		21.25	0.001073	21.25	0.001214	21.25	0.000986	21.25	0.000991
	21.2667	0.014098	21.2667	0.018671	21.2667	0.01385		21.2667	0.00758	21.2667	0.021293	21.2667	0.019794		21.2667	0.001047	21.2667	0.001124	21.2667	0.000991	21.2667	0.001113		21.2667	0.001047	21.2667	0.001341	21.2667	0.000991	21.2667	0.00068		21.2667	0.001047	21.2667	0.001222	21.2667	0.000991	21.2667	0.001024
	21.2833	0.013856	21.2833	0.02427	21.2833	0.014014		21.2833	0.008048	21.2833	0.025898	21.2833	0.024094		21.2833	0.001045	21.2833	0.001145	21.2833	0.000948	21.2833	0.00104		21.2833	0.001045	21.2833	0.00136	21.2833	0.000948	21.2833	0.000693		21.2833	0.001045	21.2833	0.00121	21.2833	0.000948	21.2833	0.001042
	21.3	0.013003	21.3	0.030608	21.3	0.013962		21.3	0.008772	21.3	0.030702	21.3	0.028378		21.3	0.001027	21.3	0.001164	21.3	0.000965	21.3	0.001078		21.3	0.001027	21.3	0.001385	21.3	0.000965	21.3	0.000702		21.3	0.001027	21.3	0.001202	21.3	0.000965	21.3	0.001053
	21.3167	0.01189	21.3167	0.036712	21.3167	0.013556		21.3167	0.010107	21.3167	0.034949	21.3167	0.031755		21.3167	0.00107	21.3167	0.001154	21.3167	0.000985	21.3167	0.001081		21.3167	0.00107	21.3167	0.001333	21.3167	0.000985	21.3167	0.000653		21.3167	0.00107	21.3167	0.001189	21.3167	0.000985	21.3167	0.001011
	21.3333	0.01065	21.3333	0.041236	21.3333	0.012931		21.3333	0.011787	21.3333	0.03763	21.3333	0.033549		21.3333	0.001038	21.3333	0.001138	21.3333	0.00096	21.3333	0.00108		21.3333	0.001038	21.3333	0.00129	21.3333	0.00096	21.3333	0.000671		21.3333	0.001038	21.3333	0.001218	21.3333	0.00096	21.3333	0.001011
	21.35	0.009499	21.35	0.043064	21.35	0.012148		21.35	0.013805	21.35	0.038275	21.35	0.033343		21.35	0.001025	21.35	0.001152	21.35	0.000923	21.35	0.001046		21.35	0.001025	21.35	0.001279	21.35	0.000923	21.35	0.000636		21.35	0.001025	21.35	0.001181	21.35	0.000923	21.35	0.001017
	21.3667	0.00864	21.3667	0.041852	21.3667	0.011397		21.3667	0.015871	21.3667	0.037018	21.3667	0.031287		21.3667	0.001016	21.3667	0.001149	21.3667	0.000954	21.3667	0.001087		21.3667	0.001016	21.3667	0.001265	21.3667	0.000954	21.3667	0.000659		21.3667	0.001016	21.3667	0.001173	21.3667	0.000954	21.3667	0.001032
	21.3833	0.008201	21.3833	0.038303	21.3833	0.010596		21.3833	0.017681	21.3833	0.034166	21.3833	0.028081		21.3833	0.001014	21.3833	0.00113	21.3833	0.000941	21.3833	0.001073		21.3833	0.001014	21.3833	0.001253	21.3833	0.000941	21.3833	0.000657		21.3833	0.001014	21.3833	0.00119	21.3833	0.000941	21.3833	0.001036
	21.4	0.008492	21.4	0.033743	21.4	0.010118		21.4	0.018809	21.4	0.030482	21.4	0.024543		21.4	0.00104	21.4	0.001154	21.4	0.000949	21.4	0.001078		21.4	0.00104	21.4	0.001278	21.4	0.000949	21.4	0.000653		21.4	0.00104	21.4	0.001171	21.4	0.000949	21.4	0.001021
	21.4167	0.009166	21.4167	0.029778	21.4167	0.009906		21.4167	0.018953	21.4167	0.026794	21.4167	0.021368		21.4167	0.001033	21.4167	0.001111	21.4167	0.000959	21.4167	0.001073		21.4167	0.001033	21.4167	0.001314	21.4167	0.000959	21.4167	0.000683		21.4167	0.001033	21.4167	0.00118	21.4167	0.000959	21.4167	0.001015
[truncated: 816 more rows]

## Sheet: Extended Data Figure 1
Supplementary Fig 1a. Xeniobiotic in media (%)
	TNT
	Day	0			1			2			3			4			5			6
	Concentration (μM)	50	125	250	50	125	250	50	125	250	50	125	250	50	125	250	50	125	250	50	125	250
[truncated: 120 more rows]

## Sheet: Extended Data Figure 2
Supplementary Fig 2b. Absorbance at 250nm										Supplementary Fig 2c. Absorbance at 250nm										Supplementary Fig 2d. Absorbance at 250nm
[truncated: 2,104 more rows]

[truncated: 2 more sheets: Extended Data Figure 3, Extended Data Figure 4]
